# Supplementary material for: Selective plasticity of fast and slow excitatory synapses on somatostatin interneurons in adult visual cortex
Source: Nat Commun. 2023 Nov 7;14:7165. doi: 10.1038/s41467-023-42968-y (PMC10630508; doi:10.1038/s41467-023-42968-y)
Supplement: Supplementary file 4 — Source Data [file 41467_2023_42968_MOESM4_ESM.xlsx]

## Sheet: Figure 1c
mEPSC Amplitude (pA)	mEPSC Charge (fC)	Group #
6.48738	5.19444	S-Type
6.4874	9.58652	S-Type
6.68202	18.0644	S-Type
6.87663	8.13753	S-Type
7.00638	5.95199	S-Type
7.13614	8.77537	S-Type
7.20102	7.93991	S-Type
7.26587	25.1633	S-Type
7.46051	15.3449	S-Type
7.59024	39.9869	S-Type
7.72	15.0029	S-Type
8.04437	15.077	S-Type
8.17413	24.9485	S-Type
8.30388	11.3862	S-Type
8.49849	23.5541	S-Type
8.62823	7.70086	S-Type
8.69312	16.8501	S-Type
8.69312	7.88522	S-Type
8.75798	33.3487	S-Type
8.82286	27.8056	S-Type
8.88774	19.5986	S-Type
8.95261	21.7769	S-Type
8.95261	18.444	S-Type
9.08237	10.3157	S-Type
9.60135	30.6047	S-Type
9.92572	35.6165	S-Type
9.99059	30.0189	S-Type
10.0555	24.8243	S-Type
10.0555	16.4708	S-Type
10.1203	22.3578	S-Type
10.1203	34.6466	S-Type
10.1203	26.2074	S-Type
10.2501	13.0351	S-Type
10.2501	31.8822	S-Type
10.3798	35.0994	S-Type
10.5096	26.5157	S-Type
10.5096	33.1221	S-Type
10.5096	21.4618	S-Type
10.5744	36.2615	S-Type
10.7691	19.7148	S-Type
10.7691	15.9964	S-Type
10.8988	35.6943	S-Type
10.8988	26.5853	S-Type
10.8988	37.9875	S-Type
11.0286	28.6416	S-Type
11.0286	9.73614	S-Type
11.353	15.4122	S-Type
11.4827	49.0162	S-Type
11.5476	18.4439	S-Type
11.8071	40.7781	S-Type
11.8719	23.7708	S-Type
11.8719	11.2321	S-Type
11.9368	53.2591	S-Type
12.0017	34.8026	S-Type
12.1963	57.1533	S-Type
12.4558	16.6133	S-Type
12.5207	37.6064	S-Type
12.6504	33.4193	S-Type
12.6504	28.3596	S-Type
12.7153	30.5448	S-Type
12.9099	58.5726	S-Type
12.9099	26.1417	S-Type
12.9748	24.8274	S-Type
13.1045	48.5541	S-Type
13.364	55.8521	S-Type
13.6235	43.4012	S-Type
14.0128	34.671	S-Type
14.2074	22.4143	S-Type
14.402	47.8234	S-Type
14.5966	45.7174	S-Type
14.7264	20.2304	S-Type
14.921	41.7187	S-Type
15.5049	82.9242	S-Type
15.7644	61.2761	S-Type
15.8292	24.7724	S-Type
16.0887	16.8739	S-Type
16.2185	103.774	S-Type
16.2834	23.2157	S-Type
16.5428	49.0071	S-Type
17.1916	80.127	S-Type
17.1916	28.8895	S-Type
17.5808	42.8818	S-Type
17.6457	57.8237	S-Type
18.035	61.8967	S-Type
18.0998	123.062	S-Type
18.1647	47.4159	S-Type
18.2296	39.3638	S-Type
18.4242	70.2081	S-Type
18.7486	54.0031	S-Type
18.8783	84.4977	S-Type
19.0729	22.0833	S-Type
19.2027	64.5221	S-Type
19.2676	80.628	S-Type
19.3324	79.013	S-Type
19.6568	42.0685	S-Type
19.9812	59.5718	S-Type
19.9812	116.447	S-Type
20.2407	63.0404	S-Type
21.5381	89.7893	S-Type
21.7328	83.7599	S-Type
21.8625	30.8826	S-Type
22.2518	98.9688	S-Type
22.4464	62.9984	S-Type
22.9005	85.8378	S-Type
23.0951	67.2278	S-Type
24.9116	49.8538	S-Type
24.9765	141.55	S-Type
25.9496	141.87	S-Type
27.1173	131.523	S-Type
28.0904	161.893	S-Type
29.1933	40.7594	S-Type
29.323	84.953	S-Type
29.5825	94.3361	S-Type
31.399	107.83	S-Type
32.6316	138.46	S-Type
34.0588	251.433	S-Type
34.2534	138.125	S-Type
36.0699	123.406	S-Type
39.8326	188.049	S-Type
41.7788	192.817	S-Type
42.0383	170.827	S-Type
42.0383	141.03	S-Type
45.282	201.812	S-Type
45.5415	96.9062	S-Type
55.8565	246.06	S-Type
61.6302	201.949	S-Type
62.0844	478.206	S-Type
64.8091	179.407	S-Type
74.0212	348.203	S-Type
87.7744	390.09	S-Type
7.26588	2.91982	F-Type
8.04437	5.96041	F-Type
8.88771	6.46041	F-Type
8.95261	5.65839	F-Type
9.66621	5.08466	F-Type
9.73109	7.03494	F-Type
10.3149	5.28793	F-Type
10.5096	5.96426	F-Type
11.8719	6.35381	F-Type
12.2612	7.51656	F-Type
12.326	9.82773	F-Type
12.9099	6.79948	F-Type
13.0397	11.1108	F-Type
14.402	8.02628	F-Type
14.7264	5.43632	F-Type
14.9859	6.93197	F-Type
15.6995	5.08418	F-Type
15.959	12.371	F-Type
16.6077	3.92951	F-Type
17.3862	8.40708	F-Type
18.3593	11.022	F-Type
18.7486	13.6615	F-Type
19.5271	11.3783	F-Type
19.7866	7.14837	F-Type
20.0461	6.16762	F-Type
20.565	8.22982	F-Type
20.6299	6.55724	F-Type
20.7597	13.5172	F-Type
21.1489	13.9391	F-Type
21.2138	23.5892	F-Type
23.0951	12.2265	F-Type
23.6141	9.23591	F-Type
24.2628	10.7589	F-Type
25.2359	7.86095	F-Type
25.6252	10.526	F-Type
25.8847	13.4924	F-Type
26.2091	25.8305	F-Type
27.8958	9.10759	F-Type
28.6094	13.3881	F-Type
28.8689	30.8715	F-Type
30.4908	23.2451	F-Type
31.7882	17.2668	F-Type
33.2155	19.909	F-Type
33.4101	28.1644	F-Type
36.7835	25.6894	F-Type
39.5731	13.928	F-Type
40.676	16.0754	F-Type
41.8437	15.4136	F-Type
41.9086	18.4317	F-Type
43.6602	21.843	F-Type
43.9845	15.44	F-Type
44.763	38.9498	F-Type
47.2931	19.1333	F-Type
47.358	17.1277	F-Type
48.0067	34.6984	F-Type
51.3153	35.0907	F-Type
52.2884	17.8534	F-Type
53.9102	43.016	F-Type
55.2726	23.8667	F-Type
57.9973	37.3812	F-Type
58.2568	20.8951	F-Type
59.8786	31.7727	F-Type
60.4625	24.372	F-Type
63.6413	30.8806	F-Type
71.037	46.6452	F-Type
73.1778	42.2855	F-Type
74.8645	60.5222	F-Type
80.2491	41.8359	F-Type
87.1257	39.3611	F-Type
112.232	48.2522	F-Type

## Sheet: Figure 1e
mEPSC Amplitude (pA)	mEPSC Charge (fC)	Group #
5.12504	6.30548	S-Type
5.38422	5.9554	S-Type
5.51428	8.31631	S-Type
5.57883	8.54692	S-Type
5.64403	5.02478	S-Type
5.65991	10.1561	S-Type
5.70891	5.79263	S-Type
5.70891	8.3137	S-Type
5.77345	5.05982	S-Type
5.77378	12.308	S-Type
5.83831	12.17	S-Type
5.90318	10.6063	S-Type
5.96806	6.11708	S-Type
5.9684	6.65717	S-Type
5.96841	8.39469	S-Type
6.16266	7.96394	S-Type
6.22753	21.2967	S-Type
6.2279	9.68019	S-Type
6.2279	5.14313	S-Type
6.29277	12.1458	S-Type
6.29277	8.81086	S-Type
6.29277	11.6324	S-Type
6.29278	11.5672	S-Type
6.35727	14.0641	S-Type
6.40593	5.46468	S-Type
6.42213	5.81371	S-Type
6.42215	11.2701	S-Type
6.42215	6.70383	S-Type
6.42215	5.00976	S-Type
6.42215	34.225	S-Type
6.42252	10.4347	S-Type
6.48702	7.4828	S-Type
6.48703	20.7989	S-Type
6.48738	5.19444	S-Type
6.4874	2.59587	S-Type
6.4874	9.58652	S-Type
6.48741	4.78409	S-Type
6.55188	4.31929	S-Type
6.55189	12.4908	S-Type
6.5519	6.26727	S-Type
6.55227	5.99294	S-Type
6.61676	7.75428	S-Type
6.61676	27.578	S-Type
6.61714	7.849	S-Type
6.61714	4.77809	S-Type
6.61714	18.4693	S-Type
6.68163	18.606	S-Type
6.68201	4.87477	S-Type
6.68201	4.83641	S-Type
6.68202	8.88558	S-Type
6.68202	18.0644	S-Type
6.7465	12.3213	S-Type
6.74689	12.209	S-Type
6.74689	8.47911	S-Type
6.81136	9.1987	S-Type
6.81137	4.17801	S-Type
6.81137	14.4112	S-Type
6.81177	8.77483	S-Type
6.81177	15.9009	S-Type
6.87623	16.2786	S-Type
6.87625	11.4596	S-Type
6.87663	8.13753	S-Type
6.87664	7.23903	S-Type
6.90866	10.5156	S-Type
6.92488	13.4151	S-Type
6.94111	22.132	S-Type
6.94151	20.4936	S-Type
7.00598	6.75548	S-Type
7.00598	6.32725	S-Type
7.00638	5.95199	S-Type
7.00639	17.7241	S-Type
7.00639	9.26306	S-Type
7.07085	16.7638	S-Type
7.07086	16.4942	S-Type
7.07125	13.886	S-Type
7.07126	10.9481	S-Type
7.07126	7.74786	S-Type
7.07126	16.5405	S-Type
7.07127	18.1541	S-Type
7.13613	6.20701	S-Type
7.13613	8.167	S-Type
7.13613	3.22882	S-Type
7.13613	9.41252	S-Type
7.13614	8.77537	S-Type
7.13614	18.303	S-Type
7.18438	12.8123	S-Type
7.20058	5.02383	S-Type
7.20058	7.51653	S-Type
7.20059	10.2683	S-Type
7.201	10.7098	S-Type
7.201	11.3099	S-Type
7.20101	12.8877	S-Type
7.20102	7.93991	S-Type
7.26546	18.6332	S-Type
7.26546	15.1919	S-Type
7.26587	25.1633	S-Type
7.26588	8.69473	S-Type
7.26588	20.3093	S-Type
7.26588	13.5261	S-Type
7.26588	15.4562	S-Type
7.33032	13.0222	S-Type
7.33032	14.2675	S-Type
7.33032	15.8843	S-Type
7.33032	18.4796	S-Type
7.33033	28.773	S-Type
7.33075	5.49977	S-Type
7.33076	43.9302	S-Type
7.33076	18.2192	S-Type
7.3952	19.8149	S-Type
7.39562	6.72963	S-Type
7.39563	16.9916	S-Type
7.46007	17.1244	S-Type
7.46007	38.2257	S-Type
7.46007	8.99096	S-Type
7.4605	10.8826	S-Type
7.4605	17.2466	S-Type
7.4605	27.5716	S-Type
7.4605	8.16884	S-Type
7.4605	6.4947	S-Type
7.46051	15.3449	S-Type
7.52493	15.2611	S-Type
7.52494	12.9944	S-Type
7.52494	14.948	S-Type
7.52494	7.72394	S-Type
7.52495	25.7882	S-Type
7.52495	4.73003	S-Type
7.52538	3.52204	S-Type
7.5898	5.68732	S-Type
7.58981	15.1631	S-Type
7.58981	13.9868	S-Type
7.59024	37.7896	S-Type
7.59024	10.443	S-Type
7.59024	39.9869	S-Type
7.59025	22.8068	S-Type
7.59025	7.63016	S-Type
7.59025	7.24315	S-Type
7.59025	12.5902	S-Type
7.59026	5.97953	S-Type
7.65468	4.98666	S-Type
7.65468	21.3466	S-Type
7.65512	15.4458	S-Type
7.65512	9.23089	S-Type
7.65513	19.7449	S-Type
7.71954	7.73346	S-Type
7.71954	14.7302	S-Type
7.71955	12.4046	S-Type
7.72	15.0633	S-Type
7.72	15.0029	S-Type
7.72	33.9938	S-Type
7.78442	14.6025	S-Type
7.78442	5.52059	S-Type
7.78443	10.4428	S-Type
7.78487	11.326	S-Type
7.78487	29.7945	S-Type
7.78487	7.71644	S-Type
7.78488	8.84174	S-Type
7.84928	11.9539	S-Type
7.84929	11.3125	S-Type
7.84929	7.49322	S-Type
7.84974	3.54197	S-Type
7.84975	13.891	S-Type
7.84975	13.0155	S-Type
7.91415	9.42257	S-Type
7.91415	14.3549	S-Type
7.91416	21.1251	S-Type
7.91462	6.34711	S-Type
7.91462	8.00617	S-Type
7.91462	12.3064	S-Type
7.91462	21.0622	S-Type
7.91462	8.44399	S-Type
7.91463	8.20716	S-Type
7.91463	10.0589	S-Type
7.97903	26.9396	S-Type
7.97948	13.0821	S-Type
7.97949	11.9554	S-Type
7.9795	20.3521	S-Type
7.9795	12.3361	S-Type
7.9795	17.8456	S-Type
7.9795	5.35642	S-Type
8.0439	22.1055	S-Type
8.04437	18.4555	S-Type
8.04437	15.077	S-Type
8.04438	21.8673	S-Type
8.09256	17.0816	S-Type
8.10877	17.109	S-Type
8.10877	13.7451	S-Type
8.10877	23.7496	S-Type
8.10877	27.0007	S-Type
8.10878	8.73864	S-Type
8.10924	24.9119	S-Type
8.10924	9.66821	S-Type
8.10924	19.4668	S-Type
8.10925	13.4487	S-Type
8.12498	30.2091	S-Type
8.17411	14.6365	S-Type
8.17411	26.2262	S-Type
8.17412	12.4297	S-Type
8.17413	24.9485	S-Type
8.23851	35.1215	S-Type
8.23851	18.8515	S-Type
8.23851	6.78457	S-Type
8.23851	9.84795	S-Type
8.23898	16.0576	S-Type
8.23898	12.9619	S-Type
8.23899	38.0276	S-Type
8.23899	11.4208	S-Type
8.23899	22.2765	S-Type
8.30337	17.6254	S-Type
8.30337	18.1518	S-Type
8.30338	17.5041	S-Type
8.30338	20.7409	S-Type
8.30386	9.32689	S-Type
8.30388	11.3862	S-Type
8.35203	35.0399	S-Type
8.36825	13.646	S-Type
8.36825	16.9196	S-Type
8.36825	4.66841	S-Type
8.36825	16.0841	S-Type
8.36825	24.4822	S-Type
8.36826	11.4673	S-Type
8.36826	7.20753	S-Type
8.36826	24.5189	S-Type
8.36873	13.6777	S-Type
8.36874	6.95864	S-Type
8.36874	12.1899	S-Type
8.36874	33.928	S-Type
8.36874	19.8946	S-Type
8.36874	20.7697	S-Type
8.36874	7.84646	S-Type
8.43312	15.9251	S-Type
8.43361	33.6087	S-Type
8.43361	9.50397	S-Type
8.43362	15.8472	S-Type
8.48178	9.88977	S-Type
8.49798	43.6798	S-Type
8.49799	25.6659	S-Type
8.49799	6.26414	S-Type
8.49799	8.74004	S-Type
8.498	17.5469	S-Type
8.498	5.31591	S-Type
8.49848	25.5001	S-Type
8.49848	8.32675	S-Type
8.49848	15.245	S-Type
8.49848	12.9296	S-Type
8.49848	19.7512	S-Type
8.49849	29.9058	S-Type
8.49849	7.44934	S-Type
8.49849	12.9968	S-Type
8.49849	23.5541	S-Type
8.56286	20.6724	S-Type
8.56286	10.824	S-Type
8.56286	14.9726	S-Type
8.56287	13.8065	S-Type
8.56287	8.53438	S-Type
8.56335	7.24055	S-Type
8.56335	12.4038	S-Type
8.56336	29.0057	S-Type
8.56336	14.6911	S-Type
8.56336	20.2198	S-Type
8.57908	7.7238	S-Type
8.62773	5.43062	S-Type
8.62773	17.156	S-Type
8.62773	17.1413	S-Type
8.62773	18.8635	S-Type
8.62773	51.2459	S-Type
8.62774	31.9754	S-Type
8.62774	18.9741	S-Type
8.62823	11.0764	S-Type
8.62823	9.33358	S-Type
8.62823	7.70086	S-Type
8.62824	14.418	S-Type
8.62824	11.9872	S-Type
8.62824	12.7136	S-Type
8.69259	25.8361	S-Type
8.6926	9.40935	S-Type
8.6926	19.6157	S-Type
8.6926	31.5679	S-Type
8.6931	13.467	S-Type
8.69311	36.081	S-Type
8.69311	27.5568	S-Type
8.69312	16.8501	S-Type
8.69312	7.88522	S-Type
8.69312	15.5118	S-Type
8.70882	20.7704	S-Type
8.75747	25.2863	S-Type
8.75748	29.5546	S-Type
8.75797	18.314	S-Type
8.75798	10.1787	S-Type
8.75798	33.3487	S-Type
8.75798	12.6944	S-Type
8.75799	14.7462	S-Type
8.75799	11.0207	S-Type
8.80613	11.2469	S-Type
8.82234	35.6286	S-Type
8.82234	15.8404	S-Type
8.82235	34.0699	S-Type
8.82235	11.9648	S-Type
8.82235	7.20619	S-Type
8.82286	27.8056	S-Type
8.82286	20.3945	S-Type
8.88721	7.08829	S-Type
8.88721	12.0058	S-Type
8.88721	13.6597	S-Type
8.88721	36.3263	S-Type
8.88721	25.1369	S-Type
8.88721	16.5496	S-Type
8.88721	38.5271	S-Type
8.88721	6.95506	S-Type
8.88721	16.4866	S-Type
8.88721	18.4831	S-Type
8.88772	16.9897	S-Type
8.88772	30.5446	S-Type
8.88773	12.5958	S-Type
8.88773	26.0575	S-Type
8.88773	31.3382	S-Type
8.88773	13.4524	S-Type
8.88774	19.5986	S-Type
8.93588	9.10902	S-Type
8.95208	14.8083	S-Type
8.95209	12.7983	S-Type
8.95209	7.94827	S-Type
8.9526	9.84304	S-Type
8.9526	9.82064	S-Type
8.9526	4.61114	S-Type
8.95261	21.7769	S-Type
8.95261	18.444	S-Type
8.95261	23.1354	S-Type
9.00074	32.0554	S-Type
9.01694	14.5952	S-Type
9.01694	18.1261	S-Type
9.01694	20.2343	S-Type
9.01695	10.5789	S-Type
9.01695	10.7528	S-Type
9.01695	18.6869	S-Type
9.01695	37.2712	S-Type
9.01696	26.1384	S-Type
9.01696	23.5824	S-Type
9.01747	29.7042	S-Type
9.01748	9.10006	S-Type
9.01748	25.2821	S-Type
9.03315	7.59709	S-Type
9.08181	38.9202	S-Type
9.08181	14.9293	S-Type
9.08181	14.7588	S-Type
9.08182	14.2341	S-Type
9.08182	7.48619	S-Type
9.08183	10.5519	S-Type
9.08183	11.6752	S-Type
9.08184	10.9072	S-Type
9.08235	30.8623	S-Type
9.08235	21.5108	S-Type
9.08235	31.0126	S-Type
9.08236	27.1584	S-Type
9.08236	13.1874	S-Type
9.08237	10.3157	S-Type
9.09804	23.7707	S-Type
9.14668	13.306	S-Type
9.14668	20.6252	S-Type
9.14668	26.1701	S-Type
9.14669	23.3266	S-Type
9.14669	25.6775	S-Type
9.14669	11.5972	S-Type
9.14669	9.42013	S-Type
9.14669	13.1583	S-Type
9.14669	11.0323	S-Type
9.1467	24.1654	S-Type
9.1467	31.3425	S-Type
9.1467	27.3114	S-Type
9.1472	5.10076	S-Type
9.14722	11.9433	S-Type
9.14723	15.8373	S-Type
9.14723	33.3461	S-Type
9.14723	18.1969	S-Type
9.14724	7.54881	S-Type
9.21156	41.6367	S-Type
9.21156	12.7168	S-Type
9.21156	10.0799	S-Type
9.21157	13.9484	S-Type
9.21157	33.2561	S-Type
9.2121	12.2089	S-Type
9.2121	9.83795	S-Type
9.2121	15.8734	S-Type
9.2121	10.7312	S-Type
9.2121	22.8641	S-Type
9.24401	35.4928	S-Type
9.27643	37.8441	S-Type
9.27643	8.86091	S-Type
9.27644	20.5467	S-Type
9.27644	22.9139	S-Type
9.27644	25.5247	S-Type
9.27644	4.28284	S-Type
9.27644	25.4482	S-Type
9.27697	26.6545	S-Type
9.27697	14.9337	S-Type
9.27697	15.6803	S-Type
9.27698	14.7342	S-Type
9.27698	19.5881	S-Type
9.32508	44.2616	S-Type
9.3413	19.5167	S-Type
9.34131	27.8468	S-Type
9.34132	13.2068	S-Type
9.34185	12.9992	S-Type
9.34185	11.3047	S-Type
9.34185	11.7097	S-Type
9.34185	14.9611	S-Type
9.34185	25.4975	S-Type
9.35753	22.9512	S-Type
9.40617	6.48821	S-Type
9.40617	13.9913	S-Type
9.40617	9.2291	S-Type
9.40617	26.9641	S-Type
9.40617	22.6088	S-Type
9.40617	23.9877	S-Type
9.40617	19.1382	S-Type
9.40618	18.1292	S-Type
9.40618	10.6446	S-Type
9.40671	21.8007	S-Type
9.40672	14.4351	S-Type
9.40672	13.4771	S-Type
9.40672	5.58827	S-Type
9.40672	21.0212	S-Type
9.40672	28.6559	S-Type
9.40672	22.1861	S-Type
9.40673	11.4895	S-Type
9.4224	12.433	S-Type
9.47103	16.5378	S-Type
9.47104	21.0834	S-Type
9.47104	21.8669	S-Type
9.47105	5.38695	S-Type
9.47159	34.0526	S-Type
9.4716	12.4723	S-Type
9.4716	20.2573	S-Type
9.4716	10.9901	S-Type
9.4716	15.4855	S-Type
9.48726	25.1236	S-Type
9.53591	15.2967	S-Type
9.53591	10.1293	S-Type
9.53647	5.63421	S-Type
9.53647	14.1657	S-Type
9.55214	15.3478	S-Type
9.55214	16.0284	S-Type
9.60078	27.416	S-Type
9.60079	31.1514	S-Type
9.60079	27.9856	S-Type
9.60079	30.3975	S-Type
9.60134	19.6875	S-Type
9.60134	42.2997	S-Type
9.60134	28.2184	S-Type
9.60135	20.2465	S-Type
9.60135	19.4254	S-Type
9.60135	30.6047	S-Type
9.66566	33.3183	S-Type
9.66566	27.4355	S-Type
9.66621	29.0055	S-Type
9.66621	18.3186	S-Type
9.66621	39.8107	S-Type
9.66621	48.9879	S-Type
9.66622	10.4385	S-Type
9.73051	17.5075	S-Type
9.73052	11.3234	S-Type
9.73053	16.6361	S-Type
9.73053	19.0988	S-Type
9.73053	24.2416	S-Type
9.73109	18.1818	S-Type
9.73109	22.9078	S-Type
9.73109	12.3398	S-Type
9.7311	20.3863	S-Type
9.7311	13.3456	S-Type
9.76296	14.9769	S-Type
9.79539	17.2059	S-Type
9.7954	46.3873	S-Type
9.7954	20.7897	S-Type
9.79597	12.8398	S-Type
9.79597	7.20826	S-Type
9.86026	33.7116	S-Type
9.86027	28.4662	S-Type
9.86027	31.866	S-Type
9.86084	33.0573	S-Type
9.86084	34.1539	S-Type
9.86084	8.75487	S-Type
9.86084	4.01839	S-Type
9.86084	10.4354	S-Type
9.86084	24.9792	S-Type
9.86084	19.6697	S-Type
9.86085	9.79663	S-Type
9.90892	21.1475	S-Type
9.92512	21.4613	S-Type
9.92514	15.903	S-Type
9.92514	26.9725	S-Type
9.92571	7.3275	S-Type
9.92571	11.1133	S-Type
9.92571	9.35223	S-Type
9.92572	23.9875	S-Type
9.92572	21.1567	S-Type
9.92572	16.027	S-Type
9.92572	35.6165	S-Type
9.99	20.4181	S-Type
9.99001	43.1297	S-Type
9.99001	13.3458	S-Type
9.99001	14.89	S-Type
9.99001	24.1259	S-Type
9.99058	18.9411	S-Type
9.99059	24.1198	S-Type
9.99059	51.3718	S-Type
9.99059	30.0189	S-Type
9.99059	12.9617	S-Type
9.99059	23.4103	S-Type
10.0062	10.6961	S-Type
10.0549	16.4004	S-Type
10.0549	15.9012	S-Type
10.0549	11.8349	S-Type
10.0549	7.66534	S-Type
10.0549	34.4227	S-Type
10.0549	16.1266	S-Type
10.0549	7.83125	S-Type
10.0555	17.4393	S-Type
10.0555	24.8243	S-Type
10.0555	19.0261	S-Type
10.0555	39.7038	S-Type
10.0555	27.7696	S-Type
10.0555	39.1816	S-Type
10.0555	16.4708	S-Type
10.0555	36.2681	S-Type
10.0555	23.3659	S-Type
10.0555	14.3087	S-Type
10.1197	18.2768	S-Type
10.1197	10.4352	S-Type
10.1197	11.1828	S-Type
10.1197	17.8531	S-Type
10.1203	22.3578	S-Type
10.1203	34.6466	S-Type
10.1203	26.2074	S-Type
10.1203	24.9368	S-Type
10.1203	10.6197	S-Type
10.1203	35.5359	S-Type
10.1203	38.1232	S-Type
10.1203	11.759	S-Type
10.1203	16.4547	S-Type
10.136	24.4575	S-Type
10.1846	18.8088	S-Type
10.1846	36.5769	S-Type
10.1846	33.3349	S-Type
10.1846	32.4432	S-Type
10.1846	7.34747	S-Type
10.1846	16.822	S-Type
10.1852	41.5291	S-Type
10.1852	18.7959	S-Type
10.1852	7.91325	S-Type
10.1852	16.7875	S-Type
10.1852	11.2408	S-Type
10.1852	33.1886	S-Type
10.1852	30.0208	S-Type
10.2495	23.0413	S-Type
10.2495	23.0353	S-Type
10.2495	15.5194	S-Type
10.2495	19.5344	S-Type
10.2495	12.628	S-Type
10.2495	17.2025	S-Type
10.2501	21.3435	S-Type
10.2501	30.0762	S-Type
10.2501	13.0351	S-Type
10.2501	31.8373	S-Type
10.2501	23.8701	S-Type
10.2501	25.3641	S-Type
10.2501	19.06	S-Type
10.2501	13.8152	S-Type
10.2501	12.0593	S-Type
10.2501	29.1247	S-Type
10.2501	24.9781	S-Type
10.2501	12.7026	S-Type
10.2501	20.0498	S-Type
10.2501	15.1767	S-Type
10.2501	31.8822	S-Type
10.2981	10.0873	S-Type
10.3143	11.5601	S-Type
10.3143	27.9802	S-Type
10.3143	18.9952	S-Type
10.3144	24.5269	S-Type
10.3144	49.1023	S-Type
10.3144	25.6756	S-Type
10.3144	30.1475	S-Type
10.3149	7.73649	S-Type
10.3149	22.9518	S-Type
10.315	22.4581	S-Type
10.315	17.0927	S-Type
10.315	36.9453	S-Type
10.315	13.2878	S-Type
10.315	40.6577	S-Type
10.315	12.2583	S-Type
10.315	19.9289	S-Type
10.315	20.8935	S-Type
10.3306	29.6213	S-Type
10.3306	17.5343	S-Type
10.3792	20.6291	S-Type
10.3792	6.93155	S-Type
10.3798	14.7837	S-Type
10.3798	35.0994	S-Type
10.3798	38.8872	S-Type
10.3798	40.1934	S-Type
10.3798	31.1242	S-Type
10.3798	42.3895	S-Type
10.3798	20.7726	S-Type
10.3798	21.7317	S-Type
10.3798	28.1312	S-Type
10.4441	49.9143	S-Type
10.4441	33.5613	S-Type
10.4441	16.2442	S-Type
10.4441	12.2862	S-Type
10.4441	14.1551	S-Type
10.4441	23.9601	S-Type
10.4447	14.5207	S-Type
10.4447	40.9557	S-Type
10.4603	35.1091	S-Type
10.509	32.0448	S-Type
10.509	16.9132	S-Type
10.509	9.53486	S-Type
10.509	26.8394	S-Type
10.5096	26.5157	S-Type
10.5096	37.5925	S-Type
10.5096	22.3739	S-Type
10.5096	20.503	S-Type
10.5096	33.1397	S-Type
10.5096	15.4115	S-Type
10.5096	33.1221	S-Type
10.5096	21.4618	S-Type
10.5738	33.5437	S-Type
10.5738	16.8367	S-Type
10.5738	20.4881	S-Type
10.5744	36.2615	S-Type
10.5745	49.6618	S-Type
10.5745	6.45626	S-Type
10.5745	35.3261	S-Type
10.6387	23.198	S-Type
10.6387	27.784	S-Type
10.6387	18.4945	S-Type
10.6387	22.0029	S-Type
10.6387	33.6861	S-Type
10.6387	22.6806	S-Type
10.6387	9.26241	S-Type
10.6387	35.8492	S-Type
10.6393	26.7761	S-Type
10.6393	18.4916	S-Type
10.6393	34.4777	S-Type
10.7036	76.9945	S-Type
10.7036	21.8859	S-Type
10.7036	16.8856	S-Type
10.7042	34.3088	S-Type
10.7042	25.5189	S-Type
10.7042	6.33725	S-Type
10.7042	13.2472	S-Type
10.7042	19.1266	S-Type
10.736	8.02734	S-Type
10.7684	23.0307	S-Type
10.7684	26.3277	S-Type
10.7684	47.5187	S-Type
10.7684	32.0114	S-Type
10.7684	40.2435	S-Type
10.7684	20.0184	S-Type
10.7691	17.7788	S-Type
10.7691	23.603	S-Type
10.7691	20.6687	S-Type
10.7691	21.1855	S-Type
10.7691	26.6127	S-Type
10.7691	35.4083	S-Type
10.7691	19.7148	S-Type
10.7691	20.0581	S-Type
10.7691	19.105	S-Type
10.7691	19.4507	S-Type
10.7691	15.1681	S-Type
10.7691	15.2168	S-Type
10.7691	15.9964	S-Type
10.8009	18.8827	S-Type
10.8333	40.9821	S-Type
10.8333	16.4882	S-Type
10.8333	20.9741	S-Type
10.8333	10.873	S-Type
10.8339	33.0936	S-Type
10.8339	34.567	S-Type
10.8339	15.4488	S-Type
10.8339	16.7191	S-Type
10.8339	17.6225	S-Type
10.8339	39.4659	S-Type
10.8339	15.4482	S-Type
10.8339	44.9876	S-Type
10.8988	21.067	S-Type
10.8988	35.6943	S-Type
10.8988	26.5853	S-Type
10.8988	16.1959	S-Type
10.8988	37.9875	S-Type
10.9144	30.76	S-Type
10.9631	22.1594	S-Type
10.9631	16.3363	S-Type
10.9631	9.61488	S-Type
10.9631	22.105	S-Type
10.9631	51.6224	S-Type
10.9637	5.58609	S-Type
10.9637	33.2843	S-Type
10.9637	30.1061	S-Type
10.9637	20.1489	S-Type
10.9637	18.755	S-Type
11.0279	45.5218	S-Type
11.0279	13.3469	S-Type
11.0279	29.3903	S-Type
11.0286	18.3883	S-Type
11.0286	15.3143	S-Type
11.0286	28.6416	S-Type
11.0286	24.2073	S-Type
11.0286	14.4819	S-Type
11.0286	42.3331	S-Type
11.0286	37.6042	S-Type
11.0286	35.6909	S-Type
11.0286	18.2074	S-Type
11.0286	9.73614	S-Type
11.0286	12.5508	S-Type
11.0928	22.1651	S-Type
11.0928	46.2499	S-Type
11.0928	16.6938	S-Type
11.0928	54.9944	S-Type
11.0934	8.00201	S-Type
11.0934	11.1819	S-Type
11.0934	39.5453	S-Type
11.0934	22.0306	S-Type
11.1577	27.4956	S-Type
11.1577	9.73299	S-Type
11.1577	27.0576	S-Type
11.1577	29.8746	S-Type
11.1577	25.3476	S-Type
11.1577	12.6309	S-Type
11.1583	12.8287	S-Type
11.1583	25.2291	S-Type
11.1583	20.6862	S-Type
11.1583	13.6066	S-Type
11.1583	83.7815	S-Type
11.1583	62.8521	S-Type
11.1583	15.8162	S-Type
11.1583	28.8472	S-Type
11.1583	20.8844	S-Type
11.2225	14.2168	S-Type
11.2225	19.1979	S-Type
11.2225	30.4869	S-Type
11.2225	19.5746	S-Type
11.2232	13.881	S-Type
11.2232	49.7604	S-Type
11.2232	47.785	S-Type
11.2232	22.2764	S-Type
11.2232	10.9991	S-Type
11.2232	14.5149	S-Type
11.2874	22.458	S-Type
11.2874	30.7193	S-Type
11.2874	36.8245	S-Type
11.2874	15.6511	S-Type
11.2874	12.4497	S-Type
11.2881	38.193	S-Type
11.2881	10.1173	S-Type
11.2881	35.7294	S-Type
11.2881	12.0177	S-Type
11.2881	29.973	S-Type
11.2881	33.1852	S-Type
11.2881	18.8498	S-Type
11.2881	28.7087	S-Type
11.2881	31.9052	S-Type
11.2881	14.5124	S-Type
11.3523	29.4532	S-Type
11.3523	55.1114	S-Type
11.3523	24.3483	S-Type
11.3523	10.8067	S-Type
11.3523	9.95662	S-Type
11.3523	61.7822	S-Type
11.3523	23.0693	S-Type
11.3523	14.9028	S-Type
11.3529	45.9182	S-Type
11.3529	37.5173	S-Type
11.3529	14.2937	S-Type
11.3529	26.9616	S-Type
11.3529	29.343	S-Type
11.3529	12.1722	S-Type
11.3529	11.784	S-Type
11.353	15.4122	S-Type
11.4171	14.5361	S-Type
11.4172	8.45322	S-Type
11.4178	20.9339	S-Type
11.4178	25.4977	S-Type
11.482	31.2839	S-Type
11.482	33.9934	S-Type
11.482	12.9487	S-Type
11.4827	29.9464	S-Type
11.4827	17.4872	S-Type
11.4827	17.9664	S-Type
11.4827	48.7271	S-Type
11.4827	17.9485	S-Type
11.4827	24.9791	S-Type
11.4827	19.7092	S-Type
11.4827	33.0571	S-Type
11.4827	15.0422	S-Type
11.4827	49.0162	S-Type
11.5469	10.2689	S-Type
11.5469	16.8088	S-Type
11.5469	27.7501	S-Type
11.5469	19.7468	S-Type
11.5469	28.8125	S-Type
11.5469	18.8778	S-Type
11.5469	46.2734	S-Type
11.5469	10.3706	S-Type
11.5469	25.7366	S-Type
11.5469	29.6173	S-Type
11.5476	53.8019	S-Type
11.5476	23.5767	S-Type
11.5476	41.3792	S-Type
11.5476	43.2607	S-Type
11.5476	18.4439	S-Type
11.5476	18.2655	S-Type
11.6118	9.84567	S-Type
11.6118	23.3907	S-Type
11.6118	26.1348	S-Type
11.6118	23.6332	S-Type
11.6124	30.6429	S-Type
11.6124	17.6424	S-Type
11.6124	23.3384	S-Type
11.6124	21.9359	S-Type
11.6124	27.2637	S-Type
11.6124	16.8224	S-Type
11.6766	33.8291	S-Type
11.6766	28.6654	S-Type
11.6766	17.4169	S-Type
11.6766	30.2874	S-Type
11.6766	15.8306	S-Type
11.6773	28.2287	S-Type
11.7415	34.493	S-Type
11.7415	22.4701	S-Type
11.7415	18.7938	S-Type
11.7415	46.4568	S-Type
11.7415	16.8115	S-Type
11.7415	17.0895	S-Type
11.7415	27.4073	S-Type
11.7415	73.5676	S-Type
11.7415	41.1742	S-Type
11.7415	36.6256	S-Type
11.7422	32.1291	S-Type
11.7422	22.399	S-Type
11.7422	18.168	S-Type
11.7422	35.5964	S-Type
11.7901	42.7689	S-Type
11.8064	55.4627	S-Type
11.8064	43.8249	S-Type
11.8064	22.0212	S-Type
11.8064	11.1056	S-Type
11.8064	15.9641	S-Type
11.8064	52.5746	S-Type
11.8064	31.56	S-Type
11.8064	30.3401	S-Type
11.8071	40.7781	S-Type
11.8071	62.3775	S-Type
11.8071	36.0566	S-Type
11.8071	12.2493	S-Type
11.8071	7.08347	S-Type
11.8071	46.1632	S-Type
11.8071	38.1647	S-Type
11.8071	27.1403	S-Type
11.8071	30.7008	S-Type
11.8071	13.3705	S-Type
11.8071	56.9889	S-Type
11.8071	39.9513	S-Type
11.8071	28.7251	S-Type
11.8071	40.9825	S-Type
11.8071	17.0998	S-Type
11.8712	26.9523	S-Type
11.8712	35.4371	S-Type
11.8712	60.3037	S-Type
11.8712	15.8394	S-Type
11.8719	31.9309	S-Type
11.8719	23.7708	S-Type
11.8719	19.7716	S-Type
11.8719	35.7835	S-Type
11.8719	32.2421	S-Type
11.8719	11.2321	S-Type
11.8719	97.6311	S-Type
11.8719	14.3599	S-Type
11.8719	34.6671	S-Type
11.8719	36.3969	S-Type
11.8719	40.7855	S-Type
11.8719	24.0477	S-Type
11.9037	31.7256	S-Type
11.9361	18.1446	S-Type
11.9361	26.3091	S-Type
11.9361	27.5637	S-Type
11.9361	22.291	S-Type
11.9361	11.1266	S-Type
11.9368	30.6449	S-Type
11.9368	53.2591	S-Type
11.9368	26.6455	S-Type
11.9368	12.8998	S-Type
11.9368	34.6221	S-Type
11.9368	36.54	S-Type
11.9848	23.8842	S-Type
12.001	12.2729	S-Type
12.001	21.9149	S-Type
12.001	27.756	S-Type
12.001	21.5605	S-Type
12.001	16.4052	S-Type
12.0017	21.5983	S-Type
12.0017	30.0396	S-Type
12.0017	18.1854	S-Type
12.0017	34.8026	S-Type
12.0017	20.7508	S-Type
12.0017	36.4434	S-Type
12.0017	25.1348	S-Type
12.0017	26.5646	S-Type
12.0334	14.235	S-Type
12.0658	14.8817	S-Type
12.0658	27.1694	S-Type
12.0658	30.4436	S-Type
12.0658	29.3393	S-Type
12.0658	28.1708	S-Type
12.0659	29.4042	S-Type
12.0659	25.407	S-Type
12.0665	50.5508	S-Type
12.0665	9.9423	S-Type
12.0665	20.9683	S-Type
12.0666	22.1923	S-Type
12.0666	49.987	S-Type
12.0666	16.9541	S-Type
12.0666	27.4815	S-Type
12.1307	17.6608	S-Type
12.1314	26.4043	S-Type
12.1314	20.3851	S-Type
12.1314	19.1952	S-Type
12.1314	24.9855	S-Type
12.1314	30.2115	S-Type
12.1314	16.238	S-Type
12.1314	29.3363	S-Type
12.1956	14.5274	S-Type
12.1956	19.7828	S-Type
12.1956	25.8948	S-Type
12.1963	16.0478	S-Type
12.1963	39.874	S-Type
12.1963	15.928	S-Type
12.1963	41.6347	S-Type
12.1963	13.2893	S-Type
12.1963	24.7708	S-Type
12.1963	57.1533	S-Type
12.1963	31.5548	S-Type
12.2605	20.76	S-Type
12.2605	21.5948	S-Type
12.2605	32.4723	S-Type
12.2605	11.2067	S-Type
12.2605	30.885	S-Type
12.2605	21.2252	S-Type
12.2605	28.8736	S-Type
12.2605	38.4633	S-Type
12.2612	18.8838	S-Type
12.2612	36.2489	S-Type
12.2612	37.0949	S-Type
12.2612	25.0607	S-Type
12.2612	26.1421	S-Type
12.2612	8.85691	S-Type
12.2612	24.0512	S-Type
12.2612	29.6153	S-Type
12.2612	18.5752	S-Type
12.2612	11.4752	S-Type
12.2767	44.8382	S-Type
12.3253	31.6434	S-Type
12.3253	13.4622	S-Type
12.3253	24.0044	S-Type
12.3253	46.2671	S-Type
12.3253	38.4528	S-Type
12.3253	28.7649	S-Type
12.326	20.5132	S-Type
12.326	22.8371	S-Type
12.326	12.1142	S-Type
12.3261	24.5894	S-Type
12.3261	51.3531	S-Type
12.3261	72.2305	S-Type
12.3261	57.0335	S-Type
12.3261	32.6095	S-Type
12.3261	30.794	S-Type
12.3261	30.1549	S-Type
12.3902	41.8485	S-Type
12.3902	37.9652	S-Type
12.3909	16.2719	S-Type
12.3909	23.4104	S-Type
12.3909	30.6107	S-Type
12.3909	11.7368	S-Type
12.4551	28.4151	S-Type
12.4551	38.3416	S-Type
12.4551	11.0062	S-Type
12.4551	25.9852	S-Type
12.4551	23.5418	S-Type
12.4551	23.3999	S-Type
12.4551	35.0415	S-Type
12.4558	35.6755	S-Type
12.4558	126.625	S-Type
12.4558	16.5046	S-Type
12.4558	24.0475	S-Type
12.4558	16.6133	S-Type
12.4558	61.1788	S-Type
12.4558	36.8262	S-Type
12.4558	8.62234	S-Type
12.4558	46.42	S-Type
12.4558	15.338	S-Type
12.4558	24.2177	S-Type
12.5199	30.4654	S-Type
12.5199	21.1042	S-Type
12.5199	61.3811	S-Type
12.5199	16.2542	S-Type
12.5199	15.2766	S-Type
12.5199	41.9	S-Type
12.5199	26.6638	S-Type
12.52	15.0797	S-Type
12.5207	43.5344	S-Type
12.5207	29.3726	S-Type
12.5207	24.9059	S-Type
12.5207	6.28555	S-Type
12.5207	24.9328	S-Type
12.5207	20.0981	S-Type
12.5207	40.0064	S-Type
12.5207	30.7549	S-Type
12.5207	24.2982	S-Type
12.5207	37.6064	S-Type
12.5207	20.4525	S-Type
12.5848	25.7766	S-Type
12.5848	38.1726	S-Type
12.5848	41.9534	S-Type
12.5848	30.3196	S-Type
12.5848	31.0325	S-Type
12.5848	26.1986	S-Type
12.5848	23.1899	S-Type
12.5848	17.6433	S-Type
12.5855	45.6098	S-Type
12.5855	37.989	S-Type
12.5855	17.0127	S-Type
12.5855	27.6108	S-Type
12.601	17.5761	S-Type
12.6497	52.7604	S-Type
12.6497	16.7271	S-Type
12.6497	21.2647	S-Type
12.6497	86.974	S-Type
12.6497	21.7971	S-Type
12.6497	47.5934	S-Type
12.6504	12.3713	S-Type
12.6504	20.3394	S-Type
12.6504	37.1942	S-Type
12.6504	33.4193	S-Type
12.6504	28.3596	S-Type
12.6983	19.6367	S-Type
12.6983	18.85	S-Type
12.7145	35.3779	S-Type
12.7146	24.6358	S-Type
12.7153	13.0482	S-Type
12.7153	26.9667	S-Type
12.7153	15.4079	S-Type
12.7153	30.1835	S-Type
12.7153	20.6932	S-Type
12.7153	13.8908	S-Type
12.7153	30.3812	S-Type
12.7153	30.5448	S-Type
12.7794	82.1928	S-Type
12.7794	59.0081	S-Type
12.7802	15.8936	S-Type
12.7802	67.6893	S-Type
12.7956	38.4477	S-Type
12.8443	27.4838	S-Type
12.8443	55.3734	S-Type
12.8443	27.4405	S-Type
12.8443	18.1577	S-Type
12.8443	68.9242	S-Type
12.8443	48.4687	S-Type
12.8443	11.2494	S-Type
12.845	13.139	S-Type
12.845	18.8865	S-Type
12.845	25.6328	S-Type
12.845	17.363	S-Type
12.845	44.0959	S-Type
12.8929	19.5226	S-Type
12.9091	19.6959	S-Type
12.9092	33.3931	S-Type
12.9092	19.5978	S-Type
12.9092	51.8407	S-Type
12.9099	19.6411	S-Type
12.9099	20.7719	S-Type
12.9099	82.1811	S-Type
12.9099	30.7535	S-Type
12.9099	20.5026	S-Type
12.9099	45.4875	S-Type
12.9099	47.4858	S-Type
12.9099	52.2268	S-Type
12.9099	41.1646	S-Type
12.9099	58.5726	S-Type
12.9099	26.1417	S-Type
12.9099	19.3366	S-Type
12.9099	41.2149	S-Type
12.974	25.4955	S-Type
12.974	33.7656	S-Type
12.974	33.0035	S-Type
12.974	51.9001	S-Type
12.974	17.565	S-Type
12.9748	24.8274	S-Type
12.9748	24.2047	S-Type
12.9748	28.2755	S-Type
12.9748	46.3171	S-Type
12.9748	32.7975	S-Type
12.9748	91.48	S-Type
12.9748	70.3635	S-Type
12.9748	20.4115	S-Type
13.0389	38.5182	S-Type
13.0389	30.4321	S-Type
13.0389	33.3281	S-Type
13.0389	26.7436	S-Type
13.0389	47.7727	S-Type
13.0389	27.5253	S-Type
13.0397	30.9604	S-Type
13.0397	80.9185	S-Type
13.0397	43.9465	S-Type
13.0397	32.8325	S-Type
13.0551	57.4219	S-Type
13.0713	18.4309	S-Type
13.1038	16.8648	S-Type
13.1045	8.64135	S-Type
13.1045	9.21303	S-Type
13.1045	17.7937	S-Type
13.1045	40.8837	S-Type
13.1045	14.2007	S-Type
13.1045	14.3277	S-Type
13.1045	48.5541	S-Type
13.1045	49.4747	S-Type
13.1045	30.0365	S-Type
13.1045	15.3161	S-Type
13.1045	31.0149	S-Type
13.12	42.6466	S-Type
13.1686	36.2148	S-Type
13.1686	43.7695	S-Type
13.1686	44.0484	S-Type
13.1686	37.2536	S-Type
13.1686	42.4606	S-Type
13.1694	34.8535	S-Type
13.1694	20.4186	S-Type
13.1694	30.8612	S-Type
13.1694	33.6815	S-Type
13.1694	74.9716	S-Type
13.1694	10.5741	S-Type
13.1694	10.8435	S-Type
13.1694	32.5581	S-Type
13.1849	47.6086	S-Type
13.2335	22.9617	S-Type
13.2335	25.2857	S-Type
13.2335	9.89039	S-Type
13.2335	45.6534	S-Type
13.2335	27.9292	S-Type
13.2335	57.6893	S-Type
13.2335	49.7041	S-Type
13.2335	17.9927	S-Type
13.2335	24.5964	S-Type
13.2343	49.3921	S-Type
13.2343	42.6628	S-Type
13.2343	56.1154	S-Type
13.2343	13.2623	S-Type
13.2343	34.1131	S-Type
13.2343	21.9483	S-Type
13.2343	43.7299	S-Type
13.2343	17.9432	S-Type
13.2343	48.8811	S-Type
13.2984	20.3775	S-Type
13.2984	26.7383	S-Type
13.2984	46.9232	S-Type
13.2984	24.1844	S-Type
13.2984	29.6991	S-Type
13.2992	27.2035	S-Type
13.2992	44.4267	S-Type
13.2992	23.5818	S-Type
13.2992	18.7099	S-Type
13.2992	38.3539	S-Type
13.2992	11.5199	S-Type
13.2992	32.662	S-Type
13.2992	16.7628	S-Type
13.2992	33.7754	S-Type
13.2992	28.3516	S-Type
13.3633	19.6549	S-Type
13.3633	22.1539	S-Type
13.3633	45.1019	S-Type
13.3633	24.1971	S-Type
13.3633	35.1048	S-Type
13.364	55.8521	S-Type
13.364	41.0466	S-Type
13.364	35.1422	S-Type
13.364	17.5288	S-Type
13.364	9.20009	S-Type
13.364	29.1294	S-Type
13.364	38.2521	S-Type
13.364	15.8122	S-Type
13.4281	28.4591	S-Type
13.4281	24.7247	S-Type
13.4281	59.3729	S-Type
13.4281	37.7388	S-Type
13.4289	22.5214	S-Type
13.4289	12.6836	S-Type
13.4289	36.1333	S-Type
13.4289	25.0917	S-Type
13.4289	32.3067	S-Type
13.4289	20.3224	S-Type
13.493	65.0106	S-Type
13.493	29.0765	S-Type
13.493	23.4499	S-Type
13.4938	39.4827	S-Type
13.4938	14.1537	S-Type
13.4938	9.66703	S-Type
13.4938	43.2017	S-Type
13.5416	37.6276	S-Type
13.5579	15.6474	S-Type
13.5579	32.6871	S-Type
13.5587	19.5741	S-Type
13.5587	30.5189	S-Type
13.5587	21.0076	S-Type
13.5587	61.5705	S-Type
13.5587	31.6717	S-Type
13.5587	39.4416	S-Type
13.5587	37.21	S-Type
13.6065	31.2602	S-Type
13.6227	18.4272	S-Type
13.6227	36.628	S-Type
13.6227	43.2904	S-Type
13.6227	38.4305	S-Type
13.6227	57.4765	S-Type
13.6235	110.342	S-Type
13.6235	83.5566	S-Type
13.6235	37.0209	S-Type
13.6235	26.4694	S-Type
13.6235	32.3587	S-Type
13.6235	43.4012	S-Type
13.6389	33.2426	S-Type
13.6876	55.5434	S-Type
13.6876	23.0726	S-Type
13.6884	24.9436	S-Type
13.6884	44.1268	S-Type
13.6884	46.2462	S-Type
13.6884	27.3057	S-Type
13.6884	41.1547	S-Type
13.6884	45.39	S-Type
13.6884	11.2797	S-Type
13.7525	27.8366	S-Type
13.7525	20.3041	S-Type
13.7525	33.3425	S-Type
13.7525	42.2683	S-Type
13.7533	15.3894	S-Type
13.7533	44.9197	S-Type
13.7533	28.5855	S-Type
13.7533	35.8793	S-Type
13.7533	36.9432	S-Type
13.7533	23.7742	S-Type
13.8173	32.3286	S-Type
13.8173	34.3592	S-Type
13.8173	13.8742	S-Type
13.8173	35.539	S-Type
13.8173	19.8151	S-Type
13.8181	27.2035	S-Type
13.8181	24.5317	S-Type
13.8181	29.2005	S-Type
13.8181	30.856	S-Type
13.866	16.5601	S-Type
13.8822	39.0532	S-Type
13.8822	19.9472	S-Type
13.8822	13.3034	S-Type
13.8822	48.0777	S-Type
13.8822	26.7755	S-Type
13.8822	35.1776	S-Type
13.8822	41.5924	S-Type
13.883	10.1445	S-Type
13.883	56.6421	S-Type
13.883	24.7508	S-Type
13.883	50.2179	S-Type
13.883	87.9659	S-Type
13.883	39.2368	S-Type
13.9471	33.3908	S-Type
13.9479	9.51396	S-Type
13.9479	20.5713	S-Type
13.9479	38.3698	S-Type
13.9479	24.8146	S-Type
13.9479	52.4239	S-Type
13.9479	29.5763	S-Type
13.9479	35.175	S-Type
13.9479	18.6477	S-Type
13.9479	29.2646	S-Type
13.9479	44.8718	S-Type
13.9479	20.0754	S-Type
14.0119	27.1066	S-Type
14.012	27.829	S-Type
14.012	30.6193	S-Type
14.0128	34.671	S-Type
14.0128	17.1994	S-Type
14.0128	42.0653	S-Type
14.0128	52.9462	S-Type
14.0128	17.7814	S-Type
14.0128	21.7389	S-Type
14.0128	45.4469	S-Type
14.0768	15.4247	S-Type
14.0768	64.5969	S-Type
14.0768	31.2144	S-Type
14.0776	52.2274	S-Type
14.0776	34.6759	S-Type
14.0776	28.5601	S-Type
14.0776	36.1441	S-Type
14.0776	30.2988	S-Type
14.1417	26.4229	S-Type
14.1417	13.6051	S-Type
14.1417	43.2598	S-Type
14.1417	95.5411	S-Type
14.1417	91.6039	S-Type
14.1417	34.5715	S-Type
14.1425	33.3521	S-Type
14.1425	28.4813	S-Type
14.1425	84.3083	S-Type
14.1425	19.2324	S-Type
14.1425	66.6191	S-Type
14.1425	33.3826	S-Type
14.1425	21.6192	S-Type
14.1425	34.5238	S-Type
14.1425	21.3149	S-Type
14.1425	22.7403	S-Type
14.1425	28.1097	S-Type
14.2066	20.8089	S-Type
14.2066	29.6468	S-Type
14.2066	35.4777	S-Type
14.2066	17.7723	S-Type
14.2074	23.7663	S-Type
14.2074	18.9357	S-Type
14.2074	26.1727	S-Type
14.2074	24.4334	S-Type
14.2074	33.2063	S-Type
14.2074	37.3111	S-Type
14.2074	47.6314	S-Type
14.2074	22.4143	S-Type
14.2074	37.6615	S-Type
14.239	24.9477	S-Type
14.2714	26.3145	S-Type
14.2714	72.7134	S-Type
14.2714	35.8118	S-Type
14.2723	45.3001	S-Type
14.2723	30.6888	S-Type
14.2723	20.5981	S-Type
14.2723	40.1572	S-Type
14.2723	42.8869	S-Type
14.3039	67.0529	S-Type
14.3363	23.1223	S-Type
14.3363	47.9322	S-Type
14.3363	26.9525	S-Type
14.3363	34.3883	S-Type
14.3363	11.5712	S-Type
14.3371	13.2037	S-Type
14.3371	28.3959	S-Type
14.3371	30.7323	S-Type
14.3371	16.355	S-Type
14.3371	27.7802	S-Type
14.3371	38.5623	S-Type
14.3371	19.6065	S-Type
14.3371	15.8858	S-Type
14.3371	20.067	S-Type
14.3371	22.1532	S-Type
14.4012	28.6344	S-Type
14.4012	54.201	S-Type
14.4012	53.0461	S-Type
14.4012	48.4503	S-Type
14.4012	43.8793	S-Type
14.4012	29.0439	S-Type
14.4012	85.4849	S-Type
14.4012	45.7119	S-Type
14.4012	25.527	S-Type
14.4012	15.4958	S-Type
14.402	47.8234	S-Type
14.402	21.4427	S-Type
14.402	45.1636	S-Type
14.466	60.7336	S-Type
14.466	54.0578	S-Type
14.466	43.487	S-Type
14.466	29.4016	S-Type
14.466	30.979	S-Type
14.4669	69.6157	S-Type
14.4669	42.4902	S-Type
14.4669	20.7716	S-Type
14.4669	18.4308	S-Type
14.4669	16.3136	S-Type
14.4669	25.5071	S-Type
14.4669	31.7467	S-Type
14.4669	21.5703	S-Type
14.4985	11.418	S-Type
14.5309	18.282	S-Type
14.5318	37.2626	S-Type
14.5318	28.0713	S-Type
14.5318	27.372	S-Type
14.5318	33.4443	S-Type
14.5318	29.5443	S-Type
14.5318	34.5706	S-Type
14.5633	11.1072	S-Type
14.5958	43.2106	S-Type
14.5958	54.2838	S-Type
14.5958	21.8836	S-Type
14.5958	15.4107	S-Type
14.5958	48.05	S-Type
14.5966	42.35	S-Type
14.5966	45.7174	S-Type
14.6607	46.6901	S-Type
14.6607	14.9327	S-Type
14.6607	17.3738	S-Type
14.6615	39.6129	S-Type
14.6615	29.483	S-Type
14.6615	37.7085	S-Type
14.6615	29.7715	S-Type
14.6615	58.0692	S-Type
14.6615	10.8095	S-Type
14.6615	8.78704	S-Type
14.6615	36.1235	S-Type
14.6615	68.4098	S-Type
14.7255	70.5701	S-Type
14.7264	42.5591	S-Type
14.7264	27.7721	S-Type
14.7264	52.9755	S-Type
14.7264	32.459	S-Type
14.7264	74.8584	S-Type
14.7264	40.1651	S-Type
14.7264	22.2398	S-Type
14.7264	20.2304	S-Type
14.7264	48.5193	S-Type
14.7904	16.3048	S-Type
14.7913	42.9396	S-Type
14.7913	19.7032	S-Type
14.7913	30.9304	S-Type
14.7913	42.1166	S-Type
14.7913	33.7019	S-Type
14.7913	13.5225	S-Type
14.7913	25.63	S-Type
14.7913	45.9133	S-Type
14.8552	48.1439	S-Type
14.8553	31.1109	S-Type
14.8553	29.8129	S-Type
14.8553	19.3977	S-Type
14.8561	36.3748	S-Type
14.8561	60.9798	S-Type
14.8561	33.3504	S-Type
14.8561	18.0829	S-Type
14.8561	28.454	S-Type
14.8561	35.4034	S-Type
14.9201	38.2642	S-Type
14.9201	23.837	S-Type
14.9201	58.1515	S-Type
14.9201	96.4929	S-Type
14.9201	49.0829	S-Type
14.921	57.8841	S-Type
14.921	26.3457	S-Type
14.921	62.4096	S-Type
14.921	41.7187	S-Type
14.921	74.5022	S-Type
14.921	35.1985	S-Type
14.921	26.7546	S-Type
14.9688	31.0054	S-Type
14.985	82.228	S-Type
14.985	65.1628	S-Type
14.985	18.1238	S-Type
14.985	28.7512	S-Type
14.9859	45.5234	S-Type
14.9859	26.5664	S-Type
14.9859	35.3332	S-Type
14.9859	31.6468	S-Type
14.9859	21.6373	S-Type
14.9859	37.9598	S-Type
14.9859	48.6192	S-Type
14.9859	22.7218	S-Type
15.0499	22.4502	S-Type
15.0499	21.2372	S-Type
15.0499	66.6597	S-Type
15.0508	22.1278	S-Type
15.0508	48.6362	S-Type
15.0508	47.3353	S-Type
15.1147	17.6296	S-Type
15.1148	28.7617	S-Type
15.1148	30.3683	S-Type
15.1156	38.3775	S-Type
15.1156	70.9134	S-Type
15.1156	51.7302	S-Type
15.1156	12.2194	S-Type
15.1156	47.666	S-Type
15.1156	37.1937	S-Type
15.1634	38.5427	S-Type
15.1796	39.8719	S-Type
15.1796	34.4682	S-Type
15.1805	34.3788	S-Type
15.1805	58.3099	S-Type
15.1805	38.5008	S-Type
15.1805	50.0078	S-Type
15.2445	70.564	S-Type
15.2445	23.2322	S-Type
15.2445	43.1395	S-Type
15.2445	28.8343	S-Type
15.2445	10.7198	S-Type
15.2454	26.4083	S-Type
15.2454	49.9247	S-Type
15.2454	32.9314	S-Type
15.2454	15.8171	S-Type
15.2454	34.5463	S-Type
15.2454	49.2129	S-Type
15.2454	31.0002	S-Type
15.2454	20.778	S-Type
15.2454	22.2984	S-Type
15.2454	84.8238	S-Type
15.2454	34.1639	S-Type
15.3094	26.167	S-Type
15.3094	23.8534	S-Type
15.3094	28.6977	S-Type
15.3094	34.9821	S-Type
15.3094	29.7453	S-Type
15.3102	21.8621	S-Type
15.3102	14.983	S-Type
15.3102	57.4101	S-Type
15.3102	92.179	S-Type
15.3102	97.2061	S-Type
15.3102	40.6483	S-Type
15.3102	26.8694	S-Type
15.3742	55.8781	S-Type
15.3742	15.5582	S-Type
15.3742	33.0312	S-Type
15.3742	77.2186	S-Type
15.3742	42.8561	S-Type
15.3742	67.1478	S-Type
15.3751	31.2115	S-Type
15.3751	48.9255	S-Type
15.3751	33.0229	S-Type
15.3751	47.223	S-Type
15.3751	23.1456	S-Type
15.3751	56.6103	S-Type
15.3751	26.964	S-Type
15.3751	32.2396	S-Type
15.4391	62.4988	S-Type
15.4391	41.0287	S-Type
15.4391	67.7682	S-Type
15.44	54.4095	S-Type
15.44	26.0133	S-Type
15.44	16.4129	S-Type
15.44	30.4037	S-Type
15.44	47.6531	S-Type
15.504	37.592	S-Type
15.504	37.5043	S-Type
15.5049	46.2447	S-Type
15.5049	82.9242	S-Type
15.5049	61.8261	S-Type
15.5049	37.3632	S-Type
15.5049	18.6355	S-Type
15.5688	61.597	S-Type
15.5688	64.2956	S-Type
15.5688	39.1676	S-Type
15.5688	21.0124	S-Type
15.5688	50.7824	S-Type
15.5688	20.5882	S-Type
15.5697	40.5646	S-Type
15.5697	50.7808	S-Type
15.5697	33.1372	S-Type
15.5697	82.3141	S-Type
15.5697	87.3508	S-Type
15.5697	37.6458	S-Type
15.5697	48.9198	S-Type
15.5697	56.3634	S-Type
15.6337	35.0467	S-Type
15.6337	24.7645	S-Type
15.6337	74.6711	S-Type
15.6337	29.2568	S-Type
15.6337	74.4658	S-Type
15.6337	30.2753	S-Type
15.6346	31.8375	S-Type
15.6346	53.083	S-Type
15.6346	38.1783	S-Type
15.6346	38.3821	S-Type
15.6986	44.2728	S-Type
15.6986	56.6923	S-Type
15.6986	28.4099	S-Type
15.6986	68.3168	S-Type
15.6986	79.9399	S-Type
15.6995	12.6329	S-Type
15.6995	28.4142	S-Type
15.6995	72.8917	S-Type
15.6995	47.6706	S-Type
15.6995	38.5545	S-Type
15.6995	46.0407	S-Type
15.6995	106.188	S-Type
15.6995	29.546	S-Type
15.7635	45.8331	S-Type
15.7635	45.5342	S-Type
15.7635	30.1864	S-Type
15.7635	23.9187	S-Type
15.7635	40.5028	S-Type
15.7635	46.3878	S-Type
15.7644	61.2761	S-Type
15.7644	29.3094	S-Type
15.7644	42.8563	S-Type
15.7644	25.2109	S-Type
15.7644	26.0198	S-Type
15.7644	45.9701	S-Type
15.8283	40.3091	S-Type
15.8283	55.223	S-Type
15.8283	30.9303	S-Type
15.8283	33.4312	S-Type
15.8283	31.388	S-Type
15.8283	49.8405	S-Type
15.8292	24.7724	S-Type
15.8292	43.6522	S-Type
15.8292	32.8705	S-Type
15.8292	31.1196	S-Type
15.8932	47.7008	S-Type
15.8932	48.6708	S-Type
15.8932	57.6802	S-Type
15.8932	37.596	S-Type
15.8941	73.0166	S-Type
15.8941	49.2819	S-Type
15.8941	44.0694	S-Type
15.9094	106.179	S-Type
15.9581	54.626	S-Type
15.9581	29.7609	S-Type
15.9581	36.4957	S-Type
15.9581	81.0223	S-Type
15.959	32.1313	S-Type
15.959	26.3418	S-Type
15.959	65.9232	S-Type
15.959	60.9769	S-Type
15.959	37.0259	S-Type
16.0229	39.5192	S-Type
16.0229	60.1019	S-Type
16.0229	60.9763	S-Type
16.0229	47.4581	S-Type
16.0229	59.7581	S-Type
16.0229	15.1469	S-Type
16.0229	93.5616	S-Type
16.0239	40.2713	S-Type
16.0239	44.8766	S-Type
16.0239	17.4676	S-Type
16.0239	19.3473	S-Type
16.0239	29.3657	S-Type
16.0239	38.6956	S-Type
16.0239	13.3024	S-Type
16.0878	13.1737	S-Type
16.0887	53.1664	S-Type
16.0887	100.694	S-Type
16.0887	57.1463	S-Type
16.0887	16.8739	S-Type
16.1202	43.8145	S-Type
16.1202	43.2916	S-Type
16.1202	43.1511	S-Type
16.1527	31.6089	S-Type
16.1536	32.7054	S-Type
16.1536	94.1813	S-Type
16.1536	30.6321	S-Type
16.1536	62.9601	S-Type
16.2175	38.4508	S-Type
16.2175	71.9024	S-Type
16.2175	34.7511	S-Type
16.2175	51.3023	S-Type
16.2185	103.774	S-Type
16.2185	63.6203	S-Type
16.2185	15.0071	S-Type
16.2185	43.5878	S-Type
16.2338	35.6064	S-Type
16.2662	33.8867	S-Type
16.2824	52.335	S-Type
16.2834	48.8364	S-Type
16.2834	32.857	S-Type
16.2834	23.2157	S-Type
16.2834	28.4034	S-Type
16.3482	32.5097	S-Type
16.3482	40.7276	S-Type
16.3482	47.7474	S-Type
16.3482	23.1883	S-Type
16.4121	16.5285	S-Type
16.4121	24.299	S-Type
16.4122	31.5465	S-Type
16.4122	17.9079	S-Type
16.4131	33.7659	S-Type
16.4131	40.5027	S-Type
16.4131	82.7236	S-Type
16.4131	30.2749	S-Type
16.4131	24.1905	S-Type
16.4446	42.3404	S-Type
16.477	25.1914	S-Type
16.477	40.8309	S-Type
16.477	26.6682	S-Type
16.477	39.8192	S-Type
16.477	22.8503	S-Type
16.477	64.4379	S-Type
16.477	22.3961	S-Type
16.477	35.8836	S-Type
16.478	35.2991	S-Type
16.478	34.1476	S-Type
16.478	27.0758	S-Type
16.478	81.817	S-Type
16.478	105.842	S-Type
16.478	50.7183	S-Type
16.5419	43.8293	S-Type
16.5419	65.9149	S-Type
16.5419	55.8488	S-Type
16.5419	82.87	S-Type
16.5428	49.0071	S-Type
16.5429	32.3821	S-Type
16.5429	19.2836	S-Type
16.5429	14.724	S-Type
16.5429	64.7674	S-Type
16.5429	56.2245	S-Type
16.5429	22.3748	S-Type
16.5429	27.08	S-Type
16.5743	28.2814	S-Type
16.5906	50.7888	S-Type
16.6068	51.7633	S-Type
16.6068	56.2667	S-Type
16.6068	88.7584	S-Type
16.6077	55.1998	S-Type
16.6077	31.9645	S-Type
16.6077	63.8354	S-Type
16.6077	76.1377	S-Type
16.6077	69.6976	S-Type
16.6716	31.0117	S-Type
16.6716	20.2174	S-Type
16.6716	49.5217	S-Type
16.6716	17.154	S-Type
16.6716	52.917	S-Type
16.6726	25.1252	S-Type
16.6726	90.6484	S-Type
16.6726	54.8124	S-Type
16.6726	86.953	S-Type
16.6726	41.1665	S-Type
16.7365	45.1817	S-Type
16.7365	68.7665	S-Type
16.7365	28.5556	S-Type
16.7365	43.1204	S-Type
16.7365	15.8044	S-Type
16.7375	22.4101	S-Type
16.7375	40.1158	S-Type
16.7375	85.7333	S-Type
16.7375	43.3704	S-Type
16.7375	36.8743	S-Type
16.7375	51.0346	S-Type
16.7375	42.8631	S-Type
16.7375	62.0951	S-Type
16.8014	31.8678	S-Type
16.8014	44.01	S-Type
16.8014	62.7614	S-Type
16.8023	72.6112	S-Type
16.8023	30.918	S-Type
16.8023	10.8136	S-Type
16.8023	41.7611	S-Type
16.8024	53.4968	S-Type
16.8024	62.5426	S-Type
16.8024	40.8926	S-Type
16.8024	45.5928	S-Type
16.8338	70.4381	S-Type
16.8338	44.279	S-Type
16.8662	49.2471	S-Type
16.8662	50.803	S-Type
16.8662	41.5825	S-Type
16.8662	24.7872	S-Type
16.8662	49.0257	S-Type
16.8663	21.6556	S-Type
16.8672	29.8993	S-Type
16.8672	50.0995	S-Type
16.8672	36.2592	S-Type
16.8672	28.2028	S-Type
16.9311	41.0889	S-Type
16.9311	28.0621	S-Type
16.9311	53.1589	S-Type
16.9311	69.4273	S-Type
16.9311	85.724	S-Type
16.9311	69.3874	S-Type
16.9321	70.8175	S-Type
16.9321	71.4805	S-Type
16.9321	66.6457	S-Type
16.9321	55.0275	S-Type
16.9636	34.0345	S-Type
16.997	33.7983	S-Type
16.997	48.9101	S-Type
16.997	34.071	S-Type
16.997	42.9065	S-Type
16.997	79.0852	S-Type
17.0609	20.1053	S-Type
17.0609	20.3463	S-Type
17.0609	47.1003	S-Type
17.0618	69.0373	S-Type
17.0618	29.3451	S-Type
17.0618	34.9978	S-Type
17.0618	24.4606	S-Type
17.0618	34.5046	S-Type
17.0619	29.4493	S-Type
17.1257	104.076	S-Type
17.1257	50.6679	S-Type
17.1267	34.1486	S-Type
17.1267	39.8597	S-Type
17.1267	134.197	S-Type
17.1267	75.2962	S-Type
17.1267	56.0848	S-Type
17.1267	34.7775	S-Type
17.1906	38.3844	S-Type
17.1906	49.462	S-Type
17.1906	81.0874	S-Type
17.1906	33.6685	S-Type
17.1906	42.7359	S-Type
17.1906	39.1177	S-Type
17.1906	14.6574	S-Type
17.1916	80.127	S-Type
17.1916	48.8203	S-Type
17.1916	74.2289	S-Type
17.1916	54.2209	S-Type
17.1916	88.1647	S-Type
17.1916	28.8895	S-Type
17.2068	59.9562	S-Type
17.223	33.611	S-Type
17.2555	39.7542	S-Type
17.2565	35.5493	S-Type
17.2565	50.4627	S-Type
17.2565	58.2412	S-Type
17.3203	57.5133	S-Type
17.3203	60.7041	S-Type
17.3203	25.7333	S-Type
17.3203	76.6497	S-Type
17.3203	12.4908	S-Type
17.3203	15.4681	S-Type
17.3204	48.1341	S-Type
17.3213	26.4913	S-Type
17.3213	92.9037	S-Type
17.3213	49.4475	S-Type
17.3213	54.7308	S-Type
17.3852	38.4239	S-Type
17.3852	35.3441	S-Type
17.3852	37.7582	S-Type
17.3852	28.8703	S-Type
17.3852	28.7657	S-Type
17.3852	94.043	S-Type
17.3862	28.7408	S-Type
17.3862	58.659	S-Type
17.3862	37.089	S-Type
17.3862	50.4508	S-Type
17.4501	76.9588	S-Type
17.4501	34.8665	S-Type
17.4501	63.8	S-Type
17.4511	49.9843	S-Type
17.4511	46.7536	S-Type
17.4511	72.3972	S-Type
17.4511	23.2284	S-Type
17.4511	83.2553	S-Type
17.4511	80.2711	S-Type
17.5149	47.5208	S-Type
17.516	48.1031	S-Type
17.516	36.1491	S-Type
17.516	81.5952	S-Type
17.516	82.2735	S-Type
17.516	17.9981	S-Type
17.516	40.9809	S-Type
17.5798	54.5021	S-Type
17.5798	54.7443	S-Type
17.5798	25.0437	S-Type
17.5798	95.2555	S-Type
17.5798	75.7785	S-Type
17.5798	109.96	S-Type
17.5808	42.8818	S-Type
17.5808	22.4025	S-Type
17.5808	87.7572	S-Type
17.5808	34.2439	S-Type
17.5808	55.5964	S-Type
17.5808	34.0407	S-Type
17.5808	69.536	S-Type
17.5808	77.453	S-Type
17.596	82.4305	S-Type
17.6447	44.4964	S-Type
17.6447	26.9331	S-Type
17.6447	44.1272	S-Type
17.6447	21.5567	S-Type
17.6447	72.3905	S-Type
17.6457	57.8237	S-Type
17.6457	92.8101	S-Type
17.6457	17.7671	S-Type
17.6457	52.1243	S-Type
17.7096	69.7974	S-Type
17.7096	36.27	S-Type
17.7096	56.7038	S-Type
17.7096	72.4024	S-Type
17.7096	40.168	S-Type
17.7106	71.5997	S-Type
17.7106	89.6431	S-Type
17.7106	17.7425	S-Type
17.7106	39.4853	S-Type
17.7744	63.3226	S-Type
17.7744	75.4755	S-Type
17.7755	37.4258	S-Type
17.7755	41.0259	S-Type
17.7755	16.6078	S-Type
17.7755	32.411	S-Type
17.7755	30.738	S-Type
17.7906	13.8607	S-Type
17.8393	59.3133	S-Type
17.8393	37.2871	S-Type
17.8393	40.4933	S-Type
17.8393	16.9989	S-Type
17.8393	50.3262	S-Type
17.8393	37.1225	S-Type
17.8393	52.0129	S-Type
17.8403	44.7768	S-Type
17.8403	70.5359	S-Type
17.8403	27.6754	S-Type
17.8403	32.8788	S-Type
17.8403	41.3534	S-Type
17.8403	57.2621	S-Type
17.8403	46.2158	S-Type
17.8403	85.8302	S-Type
17.9042	55.6394	S-Type
17.9042	52.607	S-Type
17.9052	67.3797	S-Type
17.9052	43.6716	S-Type
17.9528	33.0837	S-Type
17.969	31.8511	S-Type
17.969	72.7551	S-Type
17.969	44.6793	S-Type
17.969	68.7396	S-Type
17.9701	56.174	S-Type
17.9701	85.6599	S-Type
17.9701	68.1922	S-Type
17.9701	35.5243	S-Type
17.9701	43.8423	S-Type
18.0339	67.9257	S-Type
18.0339	30.7268	S-Type
18.0339	27.5089	S-Type
18.0339	60.9068	S-Type
18.0339	31.3529	S-Type
18.035	41.2795	S-Type
18.035	54.9875	S-Type
18.035	61.8967	S-Type
18.035	91.1322	S-Type
18.035	49.8642	S-Type
18.0988	28.6463	S-Type
18.0988	93.6621	S-Type
18.0998	123.062	S-Type
18.0998	41.4093	S-Type
18.0998	24.6347	S-Type
18.1312	67.7106	S-Type
18.1636	30.1498	S-Type
18.1636	42.621	S-Type
18.1637	67.7919	S-Type
18.1637	14.448	S-Type
18.1637	65.8628	S-Type
18.1637	69.0428	S-Type
18.1647	54.5314	S-Type
18.1647	29.0721	S-Type
18.1647	71.4688	S-Type
18.1647	47.4159	S-Type
18.1647	52.5801	S-Type
18.1647	69.4285	S-Type
18.2123	25.1627	S-Type
18.2285	49.808	S-Type
18.2285	41.7347	S-Type
18.2285	28.7567	S-Type
18.2285	23.2407	S-Type
18.2285	34.2732	S-Type
18.2296	92.2113	S-Type
18.2296	55.4405	S-Type
18.2296	59.0464	S-Type
18.2296	57.1052	S-Type
18.2296	39.3638	S-Type
18.2447	29.3157	S-Type
18.2934	58.0251	S-Type
18.2934	12.5604	S-Type
18.2945	46.4991	S-Type
18.2945	63.8815	S-Type
18.342	17.1844	S-Type
18.3583	52.1302	S-Type
18.3583	61.9343	S-Type
18.3583	77.0012	S-Type
18.3593	29.7516	S-Type
18.3593	40.918	S-Type
18.4231	53.5051	S-Type
18.4231	59.5172	S-Type
18.4231	109.43	S-Type
18.4231	40.5163	S-Type
18.4231	55.2607	S-Type
18.4231	85.7535	S-Type
18.4242	26.2417	S-Type
18.4242	45.0387	S-Type
18.4242	33.1005	S-Type
18.4242	56.8935	S-Type
18.4242	54.6996	S-Type
18.4242	37.516	S-Type
18.4242	70.2081	S-Type
18.4242	46.2835	S-Type
18.488	57.6675	S-Type
18.488	41.6092	S-Type
18.488	60.7733	S-Type
18.4891	63.6293	S-Type
18.4891	57.5607	S-Type
18.4891	32.2292	S-Type
18.5529	35.3043	S-Type
18.5529	62.1937	S-Type
18.5529	38.0254	S-Type
18.5529	38.0565	S-Type
18.5539	51.8415	S-Type
18.5539	54.4273	S-Type
18.5539	58.1126	S-Type
18.6177	90.9555	S-Type
18.6177	76.9848	S-Type
18.6177	56.1166	S-Type
18.6188	34.9682	S-Type
18.6188	44.8378	S-Type
18.6188	47.9662	S-Type
18.6188	47.8201	S-Type
[truncated: 2,601 more rows]

## Sheet: Figure 2c
Left top				Left middle				Left bottom
mEPSC Amplitude (pA)	mEPSC Charge (fC)	Group #		mEPSC Amplitude (pA)	mEPSC Charge (fC)	Group #		mEPSC Amplitude (pA)	mEPSC Charge (fC)	Group #
6.87624	5.89748	Spontaneous S-Type		5.25478	8.63085	Spontaneous S-Type		5.90353	18.2044	Spontaneous S-Type
7.00598	7.3124	Spontaneous S-Type		6.09815	5.8085	Spontaneous S-Type		6.09815	4.29643	Spontaneous S-Type
7.46007	15.5543	Spontaneous S-Type		6.55227	11.3194	Spontaneous S-Type		6.16303	11.5487	Spontaneous S-Type
7.65468	12.5456	Spontaneous S-Type		6.74689	16.5343	Spontaneous S-Type		6.55227	6.39428	Spontaneous S-Type
7.78441	13.0127	Spontaneous S-Type		7.13613	16.0075	Spontaneous S-Type		6.61714	9.9466	Spontaneous S-Type
7.97902	9.76698	Spontaneous S-Type		7.33075	21.6478	Spontaneous S-Type		6.74689	9.53028	Spontaneous S-Type
7.97904	25.1363	Spontaneous S-Type		7.52537	12.0903	Spontaneous S-Type		6.81176	10.3214	Spontaneous S-Type
8.0439	8.44834	Spontaneous S-Type		7.65512	15.8542	Spontaneous S-Type		7.65512	13.7307	Spontaneous S-Type
8.30338	14.0124	Spontaneous S-Type		7.72001	17.3793	Spontaneous S-Type		7.65513	12.5778	Spontaneous S-Type
8.43313	20.5599	Spontaneous S-Type		8.10924	20.3274	Spontaneous S-Type		7.78488	19.0663	Spontaneous S-Type
8.49799	8.5135	Spontaneous S-Type		8.36874	17.1035	Spontaneous S-Type		7.78488	16.2515	Spontaneous S-Type
8.56286	20.1253	Spontaneous S-Type		8.43362	32.3562	Spontaneous S-Type		7.97949	11.4462	Spontaneous S-Type
8.56286	7.61834	Spontaneous S-Type		8.75797	13.2299	Spontaneous S-Type		7.97949	6.83546	Spontaneous S-Type
8.56286	14.4713	Spontaneous S-Type		8.75798	22.3735	Spontaneous S-Type		7.97949	14.329	Spontaneous S-Type
8.6926	28.2772	Spontaneous S-Type		8.95261	30.5417	Spontaneous S-Type		8.04437	7.0953	Spontaneous S-Type
8.88721	27.4466	Spontaneous S-Type		9.14723	29.7826	Spontaneous S-Type		8.04437	19.1773	Spontaneous S-Type
8.88722	21.5623	Spontaneous S-Type		9.21209	18.7262	Spontaneous S-Type		8.10925	15.1469	Spontaneous S-Type
9.01694	11.4599	Spontaneous S-Type		9.53647	15.5939	Spontaneous S-Type		8.36873	12.7287	Spontaneous S-Type
9.01695	9.532	Spontaneous S-Type		9.60134	23.1869	Spontaneous S-Type		8.49848	9.74095	Spontaneous S-Type
9.21156	21.93	Spontaneous S-Type		9.66622	12.21	Spontaneous S-Type		8.49849	12.5078	Spontaneous S-Type
9.34131	10.0793	Spontaneous S-Type		9.66622	41.3946	Spontaneous S-Type		8.49849	27.8446	Spontaneous S-Type
9.40617	9.04229	Spontaneous S-Type		9.79596	11.6198	Spontaneous S-Type		8.56335	10.0234	Spontaneous S-Type
9.47104	12.6943	Spontaneous S-Type		9.99058	15.9708	Spontaneous S-Type		8.62824	24.3905	Spontaneous S-Type
9.66566	11.0352	Spontaneous S-Type		9.99059	19.7845	Spontaneous S-Type		8.69311	17.1097	Spontaneous S-Type
9.86027	16.7898	Spontaneous S-Type		9.99059	12.2625	Spontaneous S-Type		8.75798	26.361	Spontaneous S-Type
10.7036	17.0823	Spontaneous S-Type		10.1203	15.6373	Spontaneous S-Type		8.82285	14.5226	Spontaneous S-Type
10.8333	18.9121	Spontaneous S-Type		10.1203	18.9412	Spontaneous S-Type		8.88773	18.4631	Spontaneous S-Type
10.8982	28.6084	Spontaneous S-Type		10.1852	12.929	Spontaneous S-Type		8.95261	29.9498	Spontaneous S-Type
11.0928	20.0374	Spontaneous S-Type		10.3798	15.3832	Spontaneous S-Type		9.14723	12.2084	Spontaneous S-Type
11.1577	17.1891	Spontaneous S-Type		11.1583	20.692	Spontaneous S-Type		9.27696	45.9294	Spontaneous S-Type
11.2225	15.759	Spontaneous S-Type		11.1583	19.5472	Spontaneous S-Type		9.27697	44.2468	Spontaneous S-Type
11.482	17.6356	Spontaneous S-Type		11.3529	16.4121	Spontaneous S-Type		9.27698	26.043	Spontaneous S-Type
11.482	17.3698	Spontaneous S-Type		11.3529	22.5709	Spontaneous S-Type		9.34184	18.834	Spontaneous S-Type
11.7415	15.9045	Spontaneous S-Type		11.4827	41.9596	Spontaneous S-Type		9.34185	32.9514	Spontaneous S-Type
11.7415	18.5554	Spontaneous S-Type		11.6773	21.9653	Spontaneous S-Type		9.40672	26.6191	Spontaneous S-Type
11.8712	26.4134	Spontaneous S-Type		11.807	23.1725	Spontaneous S-Type		9.47159	17.3514	Spontaneous S-Type
11.9361	19.3134	Spontaneous S-Type		11.8071	30.6821	Spontaneous S-Type		9.60134	13.9547	Spontaneous S-Type
12.001	17.6554	Spontaneous S-Type		12.0017	38.7441	Spontaneous S-Type		9.66622	25.4332	Spontaneous S-Type
12.1956	24.5986	Spontaneous S-Type		12.0017	27.4252	Spontaneous S-Type		9.66622	28.2579	Spontaneous S-Type
12.2605	25.3196	Spontaneous S-Type		12.3909	28.6365	Spontaneous S-Type		9.73109	17.5916	Spontaneous S-Type
12.5199	22.0554	Spontaneous S-Type		12.4558	28.8362	Spontaneous S-Type		9.92571	33.9587	Spontaneous S-Type
12.5199	11.4612	Spontaneous S-Type		12.5207	21.1954	Spontaneous S-Type		9.92571	14.4611	Spontaneous S-Type
12.5199	29.6763	Spontaneous S-Type		12.5207	18.3789	Spontaneous S-Type		10.1203	21.4215	Spontaneous S-Type
12.5848	17.822	Spontaneous S-Type		12.6504	19.0639	Spontaneous S-Type		10.1203	33.2038	Spontaneous S-Type
12.5848	21.5242	Spontaneous S-Type		12.7153	28.4135	Spontaneous S-Type		10.1203	18.8506	Spontaneous S-Type
12.5848	28.7557	Spontaneous S-Type		12.7802	21.2694	Spontaneous S-Type		10.1203	13.8444	Spontaneous S-Type
12.5848	35.4846	Spontaneous S-Type		12.845	18.4305	Spontaneous S-Type		10.1852	18.0654	Spontaneous S-Type
12.7794	27.8775	Spontaneous S-Type		13.0397	18.0214	Spontaneous S-Type		10.4447	45.1633	Spontaneous S-Type
12.7794	52.4935	Spontaneous S-Type		13.1045	22.3933	Spontaneous S-Type		10.6393	17.5093	Spontaneous S-Type
12.7794	17.0341	Spontaneous S-Type		13.364	24.6931	Spontaneous S-Type		10.6393	24.2036	Spontaneous S-Type
12.974	37.1363	Spontaneous S-Type		13.5586	22.9936	Spontaneous S-Type		10.8339	39.9326	Spontaneous S-Type
13.0389	31.5831	Spontaneous S-Type		13.8181	60.0732	Spontaneous S-Type		11.0286	24.7028	Spontaneous S-Type
13.2335	28.4681	Spontaneous S-Type		14.6615	38.5742	Spontaneous S-Type		11.0286	22.5936	Spontaneous S-Type
13.3633	29.4356	Spontaneous S-Type		15.3751	29.8081	Spontaneous S-Type		11.0286	23.3812	Spontaneous S-Type
13.493	45.2734	Spontaneous S-Type		15.8941	40.83	Spontaneous S-Type		11.1583	29.2976	Spontaneous S-Type
13.5579	30.8417	Spontaneous S-Type		15.959	37.6192	Spontaneous S-Type		11.2232	24.293	Spontaneous S-Type
13.7525	27.2566	Spontaneous S-Type		16.8672	65.8891	Spontaneous S-Type		11.2232	22.943	Spontaneous S-Type
13.7525	18.4257	Spontaneous S-Type		16.9321	54.4322	Spontaneous S-Type		11.2232	31.8341	Spontaneous S-Type
14.1417	37.0693	Spontaneous S-Type		17.2565	51.1327	Spontaneous S-Type		11.2881	12.4895	Spontaneous S-Type
14.2066	29.591	Spontaneous S-Type		17.2565	46.1533	Spontaneous S-Type		11.3529	38.0993	Spontaneous S-Type
14.2066	32.98	Spontaneous S-Type		18.035	41.6431	Spontaneous S-Type		11.4827	24.0456	Spontaneous S-Type
14.2714	34.0485	Spontaneous S-Type		18.1647	36.7798	Spontaneous S-Type		11.5476	13.821	Spontaneous S-Type
14.4012	26.3259	Spontaneous S-Type		18.4891	62.2049	Spontaneous S-Type		11.5476	24.2534	Spontaneous S-Type
14.466	16.8601	Spontaneous S-Type		18.6188	41.6864	Spontaneous S-Type		11.5476	18.2248	Spontaneous S-Type
14.5958	23.2371	Spontaneous S-Type		18.8783	50.2934	Spontaneous S-Type		11.6124	13.3108	Spontaneous S-Type
14.6607	27.5811	Spontaneous S-Type		19.8514	47.6648	Spontaneous S-Type		11.7422	26.2835	Spontaneous S-Type
15.2445	31.7427	Spontaneous S-Type		20.3704	38.3432	Spontaneous S-Type		11.7422	42.8894	Spontaneous S-Type
15.3094	30.0015	Spontaneous S-Type		20.8245	53.9204	Spontaneous S-Type		11.7422	24.6121	Spontaneous S-Type
15.6337	30.0108	Spontaneous S-Type		21.603	42.2953	Spontaneous S-Type		11.807	29.375	Spontaneous S-Type
15.8932	31.7091	Spontaneous S-Type		22.4464	46.5987	Spontaneous S-Type		11.9368	23.9187	Spontaneous S-Type
15.9581	29.9207	Spontaneous S-Type		23.5492	45.0518	Spontaneous S-Type		12.1963	37.9901	Spontaneous S-Type
16.0878	29.4577	Spontaneous S-Type		25.4306	96.1556	Spontaneous S-Type		12.1963	42.4771	Spontaneous S-Type
16.1527	33.4482	Spontaneous S-Type		25.755	65.4689	Spontaneous S-Type		12.1963	13.391	Spontaneous S-Type
16.4122	18.4284	Spontaneous S-Type		27.766	55.495	Spontaneous S-Type		12.326	26.6695	Spontaneous S-Type
16.6716	32.0652	Spontaneous S-Type		30.0366	114.76	Spontaneous S-Type		12.7802	20.8126	Spontaneous S-Type
16.6716	36.8	Spontaneous S-Type		30.5556	61.8455	Spontaneous S-Type		12.9099	33.9884	Spontaneous S-Type
16.6716	36.299	Spontaneous S-Type		31.8531	108.655	Spontaneous S-Type		13.1045	21.1352	Spontaneous S-Type
16.9311	26.6958	Spontaneous S-Type		31.9829	96.6598	Spontaneous S-Type		13.2992	16.634	Spontaneous S-Type
17.3852	37.6599	Spontaneous S-Type		32.0477	76.8794	Spontaneous S-Type		13.364	35.8233	Spontaneous S-Type
17.5149	40.4967	Spontaneous S-Type		32.5667	220.879	Spontaneous S-Type		13.4289	45.1368	Spontaneous S-Type
17.5798	37.258	Spontaneous S-Type		32.6965	128.749	Spontaneous S-Type		13.5586	37.0524	Spontaneous S-Type
17.7096	31.9104	Spontaneous S-Type		34.7075	149.805	Spontaneous S-Type		13.5587	43.7872	Spontaneous S-Type
17.7744	32.554	Spontaneous S-Type		38.9892	100.384	Spontaneous S-Type		13.5587	36.9092	Spontaneous S-Type
17.7744	26.1551	Spontaneous S-Type		39.1839	87.8188	Spontaneous S-Type		13.7533	36.3075	Spontaneous S-Type
17.969	41.4828	Spontaneous S-Type		40.0272	181.634	Spontaneous S-Type		13.883	26.4461	Spontaneous S-Type
17.969	36.299	Spontaneous S-Type		40.0921	153.518	Spontaneous S-Type		13.9479	45.9335	Spontaneous S-Type
18.0988	33.0398	Spontaneous S-Type		43.7899	128.312	Spontaneous S-Type		13.9479	20.6391	Spontaneous S-Type
18.1636	34.9193	Spontaneous S-Type		53.5859	157.192	Spontaneous S-Type		14.1425	34.3973	Spontaneous S-Type
18.2285	43.9071	Spontaneous S-Type		6.68201	5.59728	Spontaneous F-Type		14.1425	27.6921	Spontaneous S-Type
18.2285	27.421	Spontaneous S-Type		6.87664	3.60612	Spontaneous F-Type		14.2074	20.8095	Spontaneous S-Type
18.3583	48.9602	Spontaneous S-Type		7.20102	5.98541	Spontaneous F-Type		14.2723	26.7704	Spontaneous S-Type
19.0718	42.1246	Spontaneous S-Type		7.33075	5.21413	Spontaneous F-Type		14.3371	44.7995	Spontaneous S-Type
19.0718	42.1529	Spontaneous S-Type		7.39563	3.97196	Spontaneous F-Type		14.402	29.6263	Spontaneous S-Type
19.1367	33.4897	Spontaneous S-Type		8.49849	6.6346	Spontaneous F-Type		14.7912	24.3236	Spontaneous S-Type
19.7205	34.1905	Spontaneous S-Type		8.69311	7.39911	Spontaneous F-Type		14.7913	21.5875	Spontaneous S-Type
19.7854	29.6318	Spontaneous S-Type		9.08235	7.693	Spontaneous F-Type		14.9859	33.3522	Spontaneous S-Type
20.0449	52.9262	Spontaneous S-Type		9.40672	6.55763	Spontaneous F-Type		15.0508	30.6697	Spontaneous S-Type
20.8233	48.1666	Spontaneous S-Type		9.4716	10.848	Spontaneous F-Type		15.1805	42.0438	Spontaneous S-Type
21.1477	48.5608	Spontaneous S-Type		9.53647	8.6746	Spontaneous F-Type		15.2454	19.9284	Spontaneous S-Type
21.2125	39.6066	Spontaneous S-Type		9.66622	8.52572	Spontaneous F-Type		15.5049	59.7613	Spontaneous S-Type
21.3423	42.6201	Spontaneous S-Type		10.0555	11.9454	Spontaneous F-Type		15.6346	60.3841	Spontaneous S-Type
21.3423	34.3828	Spontaneous S-Type		10.1852	9.32552	Spontaneous F-Type		15.8292	29.6429	Spontaneous S-Type
21.472	39.8198	Spontaneous S-Type		10.2501	8.39932	Spontaneous F-Type		15.8292	37.0012	Spontaneous S-Type
21.7964	32.7149	Spontaneous S-Type		10.315	6.78142	Spontaneous F-Type		15.8941	30.5293	Spontaneous S-Type
21.8612	53.7514	Spontaneous S-Type		10.4447	8.62975	Spontaneous F-Type		16.1536	48.3274	Spontaneous S-Type
21.991	51.0654	Spontaneous S-Type		10.5744	6.37058	Spontaneous F-Type		16.6077	50.1477	Spontaneous S-Type
22.0559	32.3249	Spontaneous S-Type		10.7042	13.1388	Spontaneous F-Type		17.2565	64.2835	Spontaneous S-Type
22.0559	51.673	Spontaneous S-Type		10.8988	10.5963	Spontaneous F-Type		17.4511	45.1987	Spontaneous S-Type
22.3153	46.1634	Spontaneous S-Type		11.0934	9.74184	Spontaneous F-Type		17.9701	47.3512	Spontaneous S-Type
22.5099	35.8713	Spontaneous S-Type		11.1583	5.91631	Spontaneous F-Type		18.5539	37.4685	Spontaneous S-Type
22.5099	67.3192	Spontaneous S-Type		11.2881	12.1193	Spontaneous F-Type		18.5539	48.0172	Spontaneous S-Type
23.8722	58.7072	Spontaneous S-Type		11.6773	10.6232	Spontaneous F-Type		18.5539	37.2309	Spontaneous S-Type
24.0668	70.7417	Spontaneous S-Type		11.8071	11.2916	Spontaneous F-Type		18.6837	52.2258	Spontaneous S-Type
24.1317	49.5418	Spontaneous S-Type		11.8719	13.1555	Spontaneous F-Type		18.8134	64.208	Spontaneous S-Type
24.1317	100.644	Spontaneous S-Type		12.1314	5.2418	Spontaneous F-Type		19.1378	64.0782	Spontaneous S-Type
24.1317	60.1429	Spontaneous S-Type		12.1314	8.33644	Spontaneous F-Type		19.2027	34.425	Spontaneous S-Type
24.5209	54.0331	Spontaneous S-Type		12.1963	8.14394	Spontaneous F-Type		19.2676	81.5566	Spontaneous S-Type
24.9101	54.7096	Spontaneous S-Type		12.7153	7.19942	Spontaneous F-Type		19.2676	60.6217	Spontaneous S-Type
25.2994	36.1464	Spontaneous S-Type		12.7802	11.2324	Spontaneous F-Type		19.7865	64.9784	Spontaneous S-Type
25.6886	63.7047	Spontaneous S-Type		12.845	10.0737	Spontaneous F-Type		19.7865	81.4766	Spontaneous S-Type
26.9211	37.8419	Spontaneous S-Type		12.9099	8.85617	Spontaneous F-Type		19.7865	41.5289	Spontaneous S-Type
27.4401	60.3735	Spontaneous S-Type		13.1694	13.2096	Spontaneous F-Type		19.9812	70.9623	Spontaneous S-Type
27.6347	55.7209	Spontaneous S-Type		13.2992	11.4513	Spontaneous F-Type		20.6299	32.9851	Spontaneous S-Type
27.8293	95.7248	Spontaneous S-Type		13.4938	12.3579	Spontaneous F-Type		20.6299	42.5534	Spontaneous S-Type
27.8293	57.5533	Spontaneous S-Type		13.4938	15.0761	Spontaneous F-Type		20.7597	54.7474	Spontaneous S-Type
28.0239	74.3628	Spontaneous S-Type		14.0128	15.5596	Spontaneous F-Type		21.1489	68.3472	Spontaneous S-Type
29.1267	94.4155	Spontaneous S-Type		14.0776	10.4623	Spontaneous F-Type		21.603	50.9749	Spontaneous S-Type
29.7754	69.8137	Spontaneous S-Type		14.3371	13.5687	Spontaneous F-Type		21.7976	52.5109	Spontaneous S-Type
29.9052	92.6746	Spontaneous S-Type		14.5966	6.53794	Spontaneous F-Type		22.0571	73.8256	Spontaneous S-Type
29.97	56.7448	Spontaneous S-Type		14.6615	14.1041	Spontaneous F-Type		22.4464	56.1315	Spontaneous S-Type
30.2944	66.3214	Spontaneous S-Type		14.7264	18.0365	Spontaneous F-Type		22.7707	88.7815	Spontaneous S-Type
30.3592	65.1703	Spontaneous S-Type		14.7264	14.2427	Spontaneous F-Type		23.2897	44.0279	Spontaneous S-Type
30.4241	79.2138	Spontaneous S-Type		15.6346	21.6813	Spontaneous F-Type		23.679	57.8648	Spontaneous S-Type
30.8782	80.2165	Spontaneous S-Type		15.6995	9.50096	Spontaneous F-Type		23.7439	76.5989	Spontaneous S-Type
31.3323	85.6937	Spontaneous S-Type		15.7644	6.11598	Spontaneous F-Type		24.1331	64.7725	Spontaneous S-Type
31.6566	50.0811	Spontaneous S-Type		16.2185	16.7761	Spontaneous F-Type		24.3277	50.423	Spontaneous S-Type
33.2784	119.955	Spontaneous S-Type		16.5429	21.5837	Spontaneous F-Type		24.5224	67.6799	Spontaneous S-Type
33.8622	108.629	Spontaneous S-Type		16.7375	9.65098	Spontaneous F-Type		24.9765	47.024	Spontaneous S-Type
34.2514	109.12	Spontaneous S-Type		16.8023	15.7297	Spontaneous F-Type		25.8847	77.3002	Spontaneous S-Type
35.2245	77.6686	Spontaneous S-Type		17.7106	15.0476	Spontaneous F-Type		27.2471	186.142	Spontaneous S-Type
35.2894	82.7825	Spontaneous S-Type		17.9052	12.6216	Spontaneous F-Type		27.2471	75.533	Spontaneous S-Type
35.484	126.193	Spontaneous S-Type		18.4891	12.4449	Spontaneous F-Type		27.3119	106.602	Spontaneous S-Type
36.3273	83.3837	Spontaneous S-Type		19.0729	19.761	Spontaneous F-Type		27.8958	61.0054	Spontaneous S-Type
36.3922	60.9055	Spontaneous S-Type		19.5271	16.0502	Spontaneous F-Type		28.285	113.128	Spontaneous S-Type
36.6516	81.9358	Spontaneous S-Type		19.5271	18.5252	Spontaneous F-Type		28.6094	72.2628	Spontaneous S-Type
36.9111	71.059	Spontaneous S-Type		19.7217	21.0192	Spontaneous F-Type		28.8689	84.0121	Spontaneous S-Type
37.4301	84.2376	Spontaneous S-Type		19.7865	15.2491	Spontaneous F-Type		28.8689	95.5878	Spontaneous S-Type
37.8193	102.968	Spontaneous S-Type		20.9543	18.8362	Spontaneous F-Type		29.7771	105.137	Spontaneous S-Type
37.8842	79.0185	Spontaneous S-Type		21.2138	20.2685	Spontaneous F-Type		30.1664	129.196	Spontaneous S-Type
38.0139	98.4028	Spontaneous S-Type		21.5381	16.8018	Spontaneous F-Type		30.361	71.8941	Spontaneous S-Type
38.987	115.013	Spontaneous S-Type		22.122	21.2279	Spontaneous F-Type		30.361	146.39	Spontaneous S-Type
39.5059	74.8936	Spontaneous S-Type		22.2518	19.7516	Spontaneous F-Type		30.5556	122.125	Spontaneous S-Type
40.9331	132.084	Spontaneous S-Type		22.4464	18.1896	Spontaneous F-Type		31.2692	131.729	Spontaneous S-Type
41.3223	118.083	Spontaneous S-Type		22.5113	33.5751	Spontaneous F-Type		31.2692	84.5087	Spontaneous S-Type
41.8413	172.923	Spontaneous S-Type		23.0951	22.9679	Spontaneous F-Type		31.7882	114.378	Spontaneous S-Type
42.4251	98.1963	Spontaneous S-Type		23.5492	15.9784	Spontaneous F-Type		33.7344	133.319	Spontaneous S-Type
43.3981	118.428	Spontaneous S-Type		23.5492	25.5227	Spontaneous F-Type		33.7344	186.476	Spontaneous S-Type
44.1766	112.097	Spontaneous S-Type		24.1331	24.4694	Spontaneous F-Type		33.9291	161.129	Spontaneous S-Type
44.2415	216.944	Spontaneous S-Type		24.198	28.8612	Spontaneous F-Type		34.6427	131.485	Spontaneous S-Type
44.3712	109.083	Spontaneous S-Type		24.3277	20.3706	Spontaneous F-Type		35.0968	265.164	Spontaneous S-Type
45.0848	142.746	Spontaneous S-Type		24.3277	19.4222	Spontaneous F-Type		36.6538	127.019	Spontaneous S-Type
45.2794	111.563	Spontaneous S-Type		25.4306	22.8371	Spontaneous F-Type		36.7835	129.399	Spontaneous S-Type
45.474	144.237	Spontaneous S-Type		25.6901	36.5947	Spontaneous F-Type		36.8484	105.396	Spontaneous S-Type
45.6686	106.434	Spontaneous S-Type		25.8847	15.6966	Spontaneous F-Type		36.9781	148.579	Spontaneous S-Type
46.8363	101.86	Spontaneous S-Type		26.3388	38.8663	Spontaneous F-Type		37.6269	128.102	Spontaneous S-Type
50.0798	113.65	Spontaneous S-Type		26.5334	21.3063	Spontaneous F-Type		39.119	94.1312	Spontaneous S-Type
50.2744	117.041	Spontaneous S-Type		27.766	11.8953	Spontaneous F-Type		45.4118	118.566	Spontaneous S-Type
50.5339	117.36	Spontaneous S-Type		28.0255	33.0663	Spontaneous F-Type		46.3849	143.941	Spontaneous S-Type
50.7285	196.025	Spontaneous S-Type		28.1553	19.6048	Spontaneous F-Type		52.3533	418.559	Spontaneous S-Type
50.9231	133.233	Spontaneous S-Type		28.3499	21.4243	Spontaneous F-Type		55.9862	232.479	Spontaneous S-Type
51.2474	151.685	Spontaneous S-Type		28.4796	25.4317	Spontaneous F-Type		58.7109	355.351	Spontaneous S-Type
52.8043	126.673	Spontaneous S-Type		28.5445	41.1072	Spontaneous F-Type		72.7237	393.646	Spontaneous S-Type
53.0638	117.396	Spontaneous S-Type		28.6094	37.0644	Spontaneous F-Type		81.1573	296.803	Spontaneous S-Type
53.8422	218.543	Spontaneous S-Type		28.804	33.9177	Spontaneous F-Type		7.91463	6.1207	Spontaneous F-Type
54.1666	142.101	Spontaneous S-Type		29.5176	23.5631	Spontaneous F-Type		9.40672	7.99842	Spontaneous F-Type
54.5558	174.546	Spontaneous S-Type		29.7771	24.337	Spontaneous F-Type		10.1852	7.07776	Spontaneous F-Type
55.0099	227.16	Spontaneous S-Type		30.1664	56.8563	Spontaneous F-Type		11.2232	11.1053	Spontaneous F-Type
56.8911	144.417	Spontaneous S-Type		31.1395	23.616	Spontaneous F-Type		11.6124	8.67682	Spontaneous F-Type
66.0378	178.983	Spontaneous S-Type		32.2423	29.6366	Spontaneous F-Type		11.6124	11.9561	Spontaneous F-Type
70.5787	239.99	Spontaneous S-Type		32.6316	52.3187	Spontaneous F-Type		14.2723	10.7567	Spontaneous F-Type
79.2714	154.338	Spontaneous S-Type		33.3452	22.787	Spontaneous F-Type		15.1156	10.9983	Spontaneous F-Type
90.5588	223.269	Spontaneous S-Type		33.8642	42.7473	Spontaneous F-Type		15.5697	8.82473	Spontaneous F-Type
9.73053	4.98227	Spontaneous F-Type		33.9291	38.5366	Spontaneous F-Type		15.959	18.2732	Spontaneous F-Type
12.974	8.03073	Spontaneous F-Type		34.3183	26.0522	Spontaneous F-Type		16.2185	17.9417	Spontaneous F-Type
14.2066	12.3114	Spontaneous F-Type		35.2265	47.8466	Spontaneous F-Type		18.4242	13.3984	Spontaneous F-Type
15.9581	12.5286	Spontaneous F-Type		36.1997	34.9235	Spontaneous F-Type		21.2138	21.9285	Spontaneous F-Type
21.5369	15.6671	Spontaneous F-Type		37.7566	80.7788	Spontaneous F-Type		21.6679	29.7072	Spontaneous F-Type
24.6507	26.1799	Spontaneous F-Type		41.0003	51.1369	Spontaneous F-Type		23.7439	21.8449	Spontaneous F-Type
31.0728	36.3133	Spontaneous F-Type		41.9734	44.3996	Spontaneous F-Type		25.8847	34.6505	Spontaneous F-Type
31.9161	28.3067	Spontaneous F-Type		51.3801	43.3153	Spontaneous F-Type		29.5825	31.0171	Spontaneous F-Type
31.981	38.9261	Spontaneous F-Type		51.964	45.6668	Spontaneous F-Type		31.8531	44.2508	Spontaneous F-Type
37.5598	27.1519	Spontaneous F-Type		53.002	112.714	Spontaneous F-Type		33.0857	36.1371	Spontaneous F-Type
37.8842	39.633	Spontaneous F-Type		53.7805	34.0975	Spontaneous F-Type		33.6696	48.6684	Spontaneous F-Type
40.2844	36.9319	Spontaneous F-Type		55.2726	122.722	Spontaneous F-Type		34.1237	47.5475	Spontaneous F-Type
41.0628	51.358	Spontaneous F-Type		57.3486	115.99	Spontaneous F-Type		36.0699	75.0725	Spontaneous F-Type
43.982	32.2919	Spontaneous F-Type		57.9324	78.2671	Spontaneous F-Type		49.5637	78.0622	Spontaneous F-Type
46.966	63.0489	Spontaneous F-Type		62.798	58.8793	Spontaneous F-Type		52.3533	60.9718	Spontaneous F-Type
57.5398	50.316	Spontaneous F-Type		71.8154	152.324	Spontaneous F-Type		62.798	128.155	Spontaneous F-Type
75.444	95.5039	Spontaneous F-Type		72.0101	73.6856	Spontaneous F-Type		63.9657	139.751	Spontaneous F-Type
78.2983	60.058	Spontaneous F-Type		73.4373	145.394	Spontaneous F-Type		87.5798	157.644	Spontaneous F-Type
5.77345	7.35166	Evoked S-Type		9.34185	11.9904	Evoked S-Type		6.2279	8.072	Evoked S-Type
6.03293	9.91886	Evoked S-Type		15.7644	25.5561	Evoked S-Type		6.55227	10.5156	Evoked S-Type
6.42215	10.8516	Evoked S-Type		8.69311	6.54781	Evoked F-Type		6.55227	5.45703	Evoked S-Type
6.48701	7.42923	Evoked S-Type		9.53647	5.72657	Evoked F-Type		6.94151	31.7958	Evoked S-Type
6.68162	15.164	Evoked S-Type		10.315	5.49102	Evoked F-Type		7.52537	7.72708	Evoked S-Type
6.74651	10.0888	Evoked S-Type		10.9637	10.0731	Evoked F-Type		7.59025	6.79759	Evoked S-Type
7.20059	9.68449	Evoked S-Type		11.6773	6.98859	Evoked F-Type		7.65512	16.2643	Evoked S-Type
7.3952	12.1722	Evoked S-Type		12.0017	6.53075	Evoked F-Type		7.71999	13.7809	Evoked S-Type
7.46007	7.86902	Evoked S-Type		12.5207	8.54628	Evoked F-Type		7.84975	16.0616	Evoked S-Type
7.46007	8.05257	Evoked S-Type		12.5207	5.56129	Evoked F-Type		8.04436	11.9642	Evoked S-Type
7.52494	18.9997	Evoked S-Type		13.1694	11.5677	Evoked F-Type		8.04437	7.80985	Evoked S-Type
7.52494	11.4551	Evoked S-Type		13.8181	12.8873	Evoked F-Type		8.10925	7.19169	Evoked S-Type
7.65468	10.6535	Evoked S-Type		13.8181	11.0172	Evoked F-Type		8.239	10.7429	Evoked S-Type
7.65468	10.518	Evoked S-Type		15.0507	12.2624	Evoked F-Type		8.36873	22.3501	Evoked S-Type
7.65468	12.4243	Evoked S-Type		15.1805	10.7223	Evoked F-Type		8.6931	10.325	Evoked S-Type
7.84929	16.0074	Evoked S-Type		15.2454	9.30749	Evoked F-Type		9.08234	13.4131	Evoked S-Type
8.0439	13.243	Evoked S-Type		15.6346	10.5666	Evoked F-Type		9.2121	17.864	Evoked S-Type
8.49799	12.876	Evoked S-Type		15.8941	13.1533	Evoked F-Type		9.2121	11.1353	Evoked S-Type
8.62772	22.8066	Evoked S-Type		16.2834	11.2049	Evoked F-Type		9.34185	11.8639	Evoked S-Type
8.82235	17.9434	Evoked S-Type		16.478	8.24764	Evoked F-Type		9.40672	9.92263	Evoked S-Type
9.21156	18.7722	Evoked S-Type		16.6726	11.4619	Evoked F-Type		10.1852	25.1465	Evoked S-Type
9.21156	12.2231	Evoked S-Type		16.7375	8.92956	Evoked F-Type		10.2501	16.424	Evoked S-Type
9.27644	13.7604	Evoked S-Type		16.9321	11.827	Evoked F-Type		10.2501	13.9787	Evoked S-Type
9.40617	14.9929	Evoked S-Type		16.997	9.53299	Evoked F-Type		10.3798	12.5743	Evoked S-Type
9.40617	10.9821	Evoked S-Type		17.1916	20.863	Evoked F-Type		10.3798	11.7326	Evoked S-Type
9.40617	9.64626	Evoked S-Type		17.1916	15.2333	Evoked F-Type		10.3798	12.2966	Evoked S-Type
9.47103	17.9481	Evoked S-Type		17.3213	10.6525	Evoked F-Type		10.4447	18.509	Evoked S-Type
9.47103	18.2246	Evoked S-Type		17.3862	19.2896	Evoked F-Type		10.5096	23.948	Evoked S-Type
9.47105	14.6172	Evoked S-Type		17.5808	12.0766	Evoked F-Type		10.5096	17.5754	Evoked S-Type
9.73052	12.1192	Evoked S-Type		17.7755	8.68361	Evoked F-Type		10.7691	16.9317	Evoked S-Type
9.73053	24.277	Evoked S-Type		18.5539	19.0221	Evoked F-Type		10.834	10.8588	Evoked S-Type
9.7954	19.0655	Evoked S-Type		19.0081	11.8227	Evoked F-Type		10.8988	27.0206	Evoked S-Type
9.7954	14.1634	Evoked S-Type		19.1378	10.5891	Evoked F-Type		11.0286	28.9971	Evoked S-Type
9.86025	32.4593	Evoked S-Type		19.1378	12.6518	Evoked F-Type		11.2881	34.2771	Evoked S-Type
9.86027	11.8292	Evoked S-Type		19.5919	10.8491	Evoked F-Type		11.3529	23.5568	Evoked S-Type
9.99001	11.8025	Evoked S-Type		19.5919	13.6465	Evoked F-Type		11.3529	24.7821	Evoked S-Type
9.99001	9.68815	Evoked S-Type		19.7865	12.2555	Evoked F-Type		11.5476	13.8884	Evoked S-Type
10.0549	17.6558	Evoked S-Type		20.1109	25.8319	Evoked F-Type		11.6124	29.7167	Evoked S-Type
10.1197	12.5223	Evoked S-Type		20.1758	15.1249	Evoked F-Type		11.6124	14.4701	Evoked S-Type
10.1846	16.8898	Evoked S-Type		20.6948	15.685	Evoked F-Type		11.6773	20.4221	Evoked S-Type
10.2495	20.1956	Evoked S-Type		20.8894	13.9123	Evoked F-Type		11.6773	28.029	Evoked S-Type
10.3144	20.54	Evoked S-Type		20.9543	12.465	Evoked F-Type		11.6773	15.1191	Evoked S-Type
10.3792	18.3442	Evoked S-Type		21.2787	19.6049	Evoked F-Type		11.7422	40.2049	Evoked S-Type
10.7036	21.7533	Evoked S-Type		21.4733	18.8503	Evoked F-Type		11.7422	23.2103	Evoked S-Type
10.7036	23.0129	Evoked S-Type		21.4733	6.94522	Evoked F-Type		11.8719	27.9104	Evoked S-Type
10.7685	28.9367	Evoked S-Type		21.5381	16.6867	Evoked F-Type		11.9368	29.4459	Evoked S-Type
10.8982	17.3526	Evoked S-Type		22.0571	18.8361	Evoked F-Type		12.4558	23.3867	Evoked S-Type
10.8982	17.0087	Evoked S-Type		22.3166	21.0961	Evoked F-Type		12.5855	26.3382	Evoked S-Type
10.8982	16.8883	Evoked S-Type		22.3166	14.1166	Evoked F-Type		12.6504	30.8348	Evoked S-Type
10.9631	17.5467	Evoked S-Type		22.3815	19.6385	Evoked F-Type		12.9748	25.2686	Evoked S-Type
11.0928	13.8474	Evoked S-Type		22.4464	21.0818	Evoked F-Type		13.1694	56.1183	Evoked S-Type
11.0928	22.3011	Evoked S-Type		22.5113	19.762	Evoked F-Type		13.1694	28.7104	Evoked S-Type
11.2874	20.3202	Evoked S-Type		22.9005	24.2991	Evoked F-Type		13.364	28.2595	Evoked S-Type
11.3523	23.2962	Evoked S-Type		23.16	19.9973	Evoked F-Type		13.4289	37.0512	Evoked S-Type
11.3523	24.2687	Evoked S-Type		23.8087	15.1651	Evoked F-Type		13.7533	28.2982	Evoked S-Type
11.3523	14.4395	Evoked S-Type		24.198	20.8178	Evoked F-Type		13.7533	19.7576	Evoked S-Type
11.4171	25.764	Evoked S-Type		24.5872	24.5921	Evoked F-Type		14.0777	32.1996	Evoked S-Type
11.482	22.1326	Evoked S-Type		24.6521	18.4915	Evoked F-Type		14.1425	40.1536	Evoked S-Type
11.5469	18.288	Evoked S-Type		24.717	18.6349	Evoked F-Type		14.2074	18.891	Evoked S-Type
11.6766	14.1424	Evoked S-Type		24.717	19.4369	Evoked F-Type		14.4669	41.0817	Evoked S-Type
11.8064	17.1699	Evoked S-Type		24.7818	24.536	Evoked F-Type		14.5318	20.754	Evoked S-Type
11.8712	24.4044	Evoked S-Type		24.7818	22.2949	Evoked F-Type		14.5318	25.9466	Evoked S-Type
11.8712	18.8208	Evoked S-Type		24.8467	25.7768	Evoked F-Type		14.6615	38.8684	Evoked S-Type
11.8712	21.5123	Evoked S-Type		25.1711	25.4337	Evoked F-Type		14.7264	37.7883	Evoked S-Type
11.8712	17.5702	Evoked S-Type		25.236	16.4945	Evoked F-Type		14.8561	48.6898	Evoked S-Type
11.9361	25.8458	Evoked S-Type		25.3008	21.9549	Evoked F-Type		14.8561	37.2233	Evoked S-Type
11.9361	19.0703	Evoked S-Type		25.3657	24.1439	Evoked F-Type		14.9859	47.9944	Evoked S-Type
12.001	12.3567	Evoked S-Type		25.3657	19.2558	Evoked F-Type		15.1805	37.8364	Evoked S-Type
12.1307	26.9474	Evoked S-Type		25.4306	25.1379	Evoked F-Type		15.1805	20.782	Evoked S-Type
12.1956	31.5452	Evoked S-Type		25.8847	12.5401	Evoked F-Type		15.1805	36.2066	Evoked S-Type
12.3253	24.7621	Evoked S-Type		26.3388	20.9574	Evoked F-Type		15.2454	29.1099	Evoked S-Type
12.3253	26.9207	Evoked S-Type		26.5334	20.8843	Evoked F-Type		15.2454	35.6818	Evoked S-Type
12.3902	24.556	Evoked S-Type		26.5334	19.231	Evoked F-Type		15.3103	34.7317	Evoked S-Type
12.5199	27.2102	Evoked S-Type		26.8578	27.7469	Evoked F-Type		15.6346	20.8723	Evoked S-Type
12.7146	26.6908	Evoked S-Type		26.9876	19.2412	Evoked F-Type		15.6995	32.6575	Evoked S-Type
12.8443	26.3576	Evoked S-Type		27.1173	18.7927	Evoked F-Type		15.959	47.3903	Evoked S-Type
12.8443	32.7	Evoked S-Type		27.1822	22.3206	Evoked F-Type		16.0887	38.79	Evoked S-Type
12.9092	26.975	Evoked S-Type		27.247	18.2689	Evoked F-Type		16.0887	21.7137	Evoked S-Type
13.1686	25.2242	Evoked S-Type		27.8309	18.1728	Evoked F-Type		16.2834	28.0024	Evoked S-Type
13.2984	34.7685	Evoked S-Type		27.8309	26.7502	Evoked F-Type		16.4131	31.1861	Evoked S-Type
13.2984	28.2129	Evoked S-Type		28.0255	19.1054	Evoked F-Type		16.6077	29.0257	Evoked S-Type
13.6227	17.4793	Evoked S-Type		28.2202	21.1738	Evoked F-Type		16.6726	41.7292	Evoked S-Type
13.6227	36.8421	Evoked S-Type		28.285	25.2534	Evoked F-Type		16.6726	32.0384	Evoked S-Type
13.8173	30.601	Evoked S-Type		28.4148	23.6241	Evoked F-Type		16.7375	34.2692	Evoked S-Type
13.9471	24.6023	Evoked S-Type		28.5445	27.0704	Evoked F-Type		16.8672	32.6877	Evoked S-Type
13.9471	14.8358	Evoked S-Type		28.7392	22.4417	Evoked F-Type		16.9321	44.0297	Evoked S-Type
14.2066	30.194	Evoked S-Type		29.1284	22.191	Evoked F-Type		17.1916	27.6938	Evoked S-Type
14.2714	30.5462	Evoked S-Type		29.1933	26.6105	Evoked F-Type		17.1916	36.0433	Evoked S-Type
14.3363	25.7306	Evoked S-Type		29.3879	25.7356	Evoked F-Type		17.2565	53.3331	Evoked S-Type
14.4012	28.9317	Evoked S-Type		29.5176	21.2873	Evoked F-Type		17.3862	24.8995	Evoked S-Type
14.4012	28.1685	Evoked S-Type		30.0366	27.4189	Evoked F-Type		17.516	25.6552	Evoked S-Type
14.5309	24.3413	Evoked S-Type		30.2961	29.1026	Evoked F-Type		17.5808	39.1993	Evoked S-Type
14.5309	47.8477	Evoked S-Type		30.2961	25.7162	Evoked F-Type		17.7106	40.4847	Evoked S-Type
14.5309	28.1783	Evoked S-Type		30.5556	26.6692	Evoked F-Type		17.9052	32.8047	Evoked S-Type
14.5958	27.0809	Evoked S-Type		30.8151	23.6939	Evoked F-Type		18.2945	58.205	Evoked S-Type
14.9201	26.7241	Evoked S-Type		31.399	24.0227	Evoked F-Type		18.5539	39.1969	Evoked S-Type
14.985	28.1958	Evoked S-Type		31.5936	20.8709	Evoked F-Type		18.6188	29.8779	Evoked S-Type
14.985	19.4795	Evoked S-Type		31.8531	28.7064	Evoked F-Type		18.6188	31.6053	Evoked S-Type
14.985	34.7599	Evoked S-Type		31.918	25.408	Evoked F-Type		18.9432	60.2648	Evoked S-Type
15.0499	22.2468	Evoked S-Type		32.3072	31.3778	Evoked F-Type		18.9432	49.7482	Evoked S-Type
15.2445	22.7743	Evoked S-Type		32.3721	37.9165	Evoked F-Type		19.2027	78.0703	Evoked S-Type
15.504	22.6097	Evoked S-Type		32.7613	30.2561	Evoked F-Type		19.6568	34.9417	Evoked S-Type
15.504	29.0694	Evoked S-Type		32.8262	22.6773	Evoked F-Type		19.7217	40.1512	Evoked S-Type
15.5688	25.8544	Evoked S-Type		32.8911	36.7598	Evoked F-Type		19.8514	39.9394	Evoked S-Type
15.5688	31.8441	Evoked S-Type		32.8911	33.7495	Evoked F-Type		19.8514	35.3843	Evoked S-Type
15.5688	27.5465	Evoked S-Type		33.1506	33.2905	Evoked F-Type		20.5002	51.7049	Evoked S-Type
15.5688	22.7448	Evoked S-Type		33.2803	28.0736	Evoked F-Type		21.2138	69.4897	Evoked S-Type
15.6337	20.121	Evoked S-Type		33.4101	27.9148	Evoked F-Type		21.2138	39.9063	Evoked S-Type
15.6337	26.0867	Evoked S-Type		33.9291	38.0758	Evoked F-Type		21.4733	33.0978	Evoked S-Type
15.6986	29.2301	Evoked S-Type		34.3183	27.1672	Evoked F-Type		21.5382	55.3085	Evoked S-Type
15.7634	24.6766	Evoked S-Type		34.4481	34.425	Evoked F-Type		21.6679	68.1204	Evoked S-Type
15.8283	25.5247	Evoked S-Type		34.5129	35.9279	Evoked F-Type		21.7976	50.6201	Evoked S-Type
15.8932	27.87	Evoked S-Type		34.5778	27.44	Evoked F-Type		21.9923	37.9707	Evoked S-Type
15.9581	23.467	Evoked S-Type		34.8373	25.0656	Evoked F-Type		22.122	71.5445	Evoked S-Type
16.0229	28.5809	Evoked S-Type		34.9022	25.9815	Evoked F-Type		22.122	42.0034	Evoked S-Type
16.0878	24.2502	Evoked S-Type		35.4212	38.4709	Evoked F-Type		22.2518	44.8349	Evoked S-Type
16.0878	39.5408	Evoked S-Type		35.6158	22.9375	Evoked F-Type		22.3815	35.2204	Evoked S-Type
16.2175	32.497	Evoked S-Type		35.9402	42.5027	Evoked F-Type		22.5113	46.7651	Evoked S-Type
16.477	27.8255	Evoked S-Type		36.005	22.5132	Evoked F-Type		22.7059	72.6715	Evoked S-Type
16.6716	30.0188	Evoked S-Type		36.7835	31.4409	Evoked F-Type		22.7708	57.1105	Evoked S-Type
16.7365	23.9237	Evoked S-Type		36.8484	32.9795	Evoked F-Type		23.0302	46.6811	Evoked S-Type
16.8014	34.8525	Evoked S-Type		37.3025	43.1061	Evoked F-Type		23.0951	53.9804	Evoked S-Type
16.8662	61.329	Evoked S-Type		37.4323	33.4778	Evoked F-Type		23.0951	49.0944	Evoked S-Type
16.9311	39.9978	Evoked S-Type		37.8215	35.4705	Evoked F-Type		23.16	54.6749	Evoked S-Type
16.9311	30.8781	Evoked S-Type		37.9512	34.9104	Evoked F-Type		23.5492	77.3756	Evoked S-Type
17.0609	38.0532	Evoked S-Type		37.9513	25.003	Evoked F-Type		23.6141	73.0838	Evoked S-Type
17.0609	31.0032	Evoked S-Type		38.2108	26.7777	Evoked F-Type		23.679	77.3731	Evoked S-Type
17.1257	31.3067	Evoked S-Type		38.4702	26.6473	Evoked F-Type		23.8087	52.9487	Evoked S-Type
17.1906	32.4915	Evoked S-Type		38.7946	32.9528	Evoked F-Type		25.0413	64.5981	Evoked S-Type
17.2555	31.8884	Evoked S-Type		39.9624	33.3234	Evoked F-Type		25.0413	68.4798	Evoked S-Type
17.2555	49.02	Evoked S-Type		40.0272	36.669	Evoked F-Type		25.5603	50.6754	Evoked S-Type
17.2555	26.9674	Evoked S-Type		40.2218	30.2234	Evoked F-Type		25.8198	84.1223	Evoked S-Type
17.2555	35.7528	Evoked S-Type		40.2867	29.6746	Evoked F-Type		25.9496	63.5269	Evoked S-Type
17.3203	35.2539	Evoked S-Type		40.2867	37.0836	Evoked F-Type		26.2739	92.614	Evoked S-Type
17.3852	48.5939	Evoked S-Type		40.3516	48.672	Evoked F-Type		26.4037	57.6296	Evoked S-Type
17.3852	28.0882	Evoked S-Type		41.1301	32.9696	Evoked F-Type		26.4686	84.1669	Evoked S-Type
17.5798	38.899	Evoked S-Type		41.195	27.6574	Evoked F-Type		26.7929	72.0521	Evoked S-Type
17.6447	32.4907	Evoked S-Type		41.6491	47.2862	Evoked F-Type		27.247	55.727	Evoked S-Type
17.7096	30.4	Evoked S-Type		42.5573	31.436	Evoked F-Type		27.5714	92.547	Evoked S-Type
17.9042	37.3065	Evoked S-Type		42.687	37.0549	Evoked F-Type		27.6363	113.268	Evoked S-Type
17.9042	48.5557	Evoked S-Type		42.8817	30.8606	Evoked F-Type		27.8958	73.9789	Evoked S-Type
17.969	32.9236	Evoked S-Type		43.0114	38.8555	Evoked F-Type		27.8958	70.628	Evoked S-Type
18.0339	25.9768	Evoked S-Type		43.206	62.2543	Evoked F-Type		27.8958	70.1965	Evoked S-Type
18.2285	44.6967	Evoked S-Type		43.5953	38.6003	Evoked F-Type		27.9607	78.3628	Evoked S-Type
18.3583	40.6713	Evoked S-Type		43.725	42.6646	Evoked F-Type		28.0904	52.7033	Evoked S-Type
18.5529	37.6298	Evoked S-Type		43.9845	40.7486	Evoked F-Type		28.1553	77.1001	Evoked S-Type
18.6177	41.8012	Evoked S-Type		44.244	36.5837	Evoked F-Type		28.3499	91.4636	Evoked S-Type
18.8123	40.3343	Evoked S-Type		45.3469	40.6609	Evoked F-Type		28.5445	83.8245	Evoked S-Type
18.8123	43.878	Evoked S-Type		45.6712	41.3949	Evoked F-Type		28.9338	74.1366	Evoked S-Type
18.9421	43.8234	Evoked S-Type		45.9956	33.9151	Evoked F-Type		29.1933	81.0648	Evoked S-Type
19.007	46.9687	Evoked S-Type		46.7092	36.085	Evoked F-Type		29.323	54.5196	Evoked S-Type
19.1367	49.616	Evoked S-Type		46.7092	50.2965	Evoked F-Type		29.3879	58.746	Evoked S-Type
19.1367	31.8775	Evoked S-Type		46.9038	36.9213	Evoked F-Type		29.4528	71.6079	Evoked S-Type
19.1367	33.044	Evoked S-Type		47.4877	29.7057	Evoked F-Type		29.6474	73.2498	Evoked S-Type
19.2016	54.9322	Evoked S-Type		47.7472	34.5128	Evoked F-Type		30.1015	70.8248	Evoked S-Type
19.2664	35.4673	Evoked S-Type		47.8121	50.8587	Evoked F-Type		30.4908	80.214	Evoked S-Type
19.2664	30.7418	Evoked S-Type		48.0716	37.5581	Evoked F-Type		31.1395	103.566	Evoked S-Type
19.3313	38.6044	Evoked S-Type		48.5906	36.6818	Evoked F-Type		31.2044	81.6391	Evoked S-Type
19.3313	36.7763	Evoked S-Type		48.6555	46.2706	Evoked F-Type		31.3341	110.531	Evoked S-Type
19.3962	37.7104	Evoked S-Type		49.8881	62.371	Evoked F-Type		31.4639	74.1656	Evoked S-Type
19.6557	35.993	Evoked S-Type		50.0827	45.1377	Evoked F-Type		31.5287	78.5689	Evoked S-Type
19.6557	28.3649	Evoked S-Type		51.2504	55.311	Evoked F-Type		32.2423	104.821	Evoked S-Type
19.7854	64.3397	Evoked S-Type		51.3802	51.2118	Evoked F-Type		32.3072	79.394	Evoked S-Type
19.9151	48.1485	Evoked S-Type		52.1586	46.4917	Evoked F-Type		32.956	90.5395	Evoked S-Type
19.9151	32.1307	Evoked S-Type		52.4181	41.8118	Evoked F-Type		33.0857	79.2748	Evoked S-Type
19.98	49.0344	Evoked S-Type		52.483	47.9283	Evoked F-Type		33.2803	86.9645	Evoked S-Type
19.98	48.748	Evoked S-Type		52.6776	36.9812	Evoked F-Type		34.7075	91.1489	Evoked S-Type
20.0449	41.2714	Evoked S-Type		53.0669	42.3823	Evoked F-Type		35.0319	79.885	Evoked S-Type
20.1097	42.8479	Evoked S-Type		53.2615	51.1755	Evoked F-Type		36.3943	116.05	Evoked S-Type
20.1098	31.8217	Evoked S-Type		53.4561	48.5899	Evoked F-Type		36.5889	87.3673	Evoked S-Type
20.1746	52.5959	Evoked S-Type		54.559	50.0875	Evoked F-Type		36.9781	102.151	Evoked S-Type
20.2395	46.3245	Evoked S-Type		54.7536	65.5384	Evoked F-Type		37.1079	98.8395	Evoked S-Type
20.3044	41.559	Evoked S-Type		55.3375	47.1309	Evoked F-Type		37.2376	87.4223	Evoked S-Type
20.3044	36.6601	Evoked S-Type		56.5701	61.8802	Evoked F-Type		37.562	116.798	Evoked S-Type
20.4341	42.9958	Evoked S-Type		56.6349	48.7803	Evoked F-Type		37.6269	122.303	Evoked S-Type
20.4341	38.1976	Evoked S-Type		57.2188	46.8086	Evoked F-Type		38.0161	112.547	Evoked S-Type
20.499	40.9265	Evoked S-Type		58.2568	51.2236	Evoked F-Type		38.2107	138.236	Evoked S-Type
20.7584	51.6086	Evoked S-Type		59.6191	67.9483	Evoked F-Type		38.5351	91.8469	Evoked S-Type
20.7585	55.3409	Evoked S-Type		61.3707	65.4692	Evoked F-Type		39.4434	107.659	Evoked S-Type
20.7585	38.1528	Evoked S-Type		61.5005	52.1578	Evoked F-Type		40.8057	168.735	Evoked S-Type
20.8233	48.713	Evoked S-Type		61.8897	60.7267	Evoked F-Type		41.4544	122.841	Evoked S-Type
21.0179	48.5202	Evoked S-Type		62.4087	65.3577	Evoked F-Type		42.2329	118.295	Evoked S-Type
21.0828	44.8841	Evoked S-Type		62.6034	67.5343	Evoked F-Type		42.5573	102.537	Evoked S-Type
21.1477	61.9852	Evoked S-Type		62.6034	45.2562	Evoked F-Type		43.5304	123.675	Evoked S-Type
21.2125	45.9934	Evoked S-Type		62.798	58.9345	Evoked F-Type		48.9798	163.114	Evoked S-Type
21.2774	33.9748	Evoked S-Type		62.9926	65.6537	Evoked F-Type		49.8881	165.698	Evoked S-Type
21.2774	37.7708	Evoked S-Type		63.9008	64.0561	Evoked F-Type		51.7045	168.362	Evoked S-Type
21.3423	29.8732	Evoked S-Type		65.5227	71.2811	Evoked F-Type		55.0131	185.653	Evoked S-Type
21.4072	41.3453	Evoked S-Type		65.5227	82.0696	Evoked F-Type		8.10925	3.9441	Evoked F-Type
21.472	34.2627	Evoked S-Type		65.5876	63.2006	Evoked F-Type		8.23898	4.85034	Evoked F-Type
21.472	55.8025	Evoked S-Type		68.5069	62.6998	Evoked F-Type		9.08235	5.37456	Evoked F-Type
21.5369	32.8022	Evoked S-Type		71.9452	73.5635	Evoked F-Type		9.4716	5.799	Evoked F-Type
21.5369	38.6804	Evoked S-Type		73.7617	97.4136	Evoked F-Type		9.60134	6.09914	Evoked F-Type
21.6018	44.2298	Evoked S-Type		75.5133	71.087	Evoked F-Type		9.73109	5.87006	Evoked F-Type
21.6018	45.8258	Evoked S-Type		81.3519	98.1272	Evoked F-Type		9.73109	7.52343	Evoked F-Type
21.6666	58.7489	Evoked S-Type		82.325	106.86	Evoked F-Type		9.79596	9.03074	Evoked F-Type
21.6666	50.8806	Evoked S-Type		83.1684	77.5414	Evoked F-Type		10.4447	5.61456	Evoked F-Type
21.7315	49.5529	Evoked S-Type		85.8931	80.3923	Evoked F-Type		10.8339	10.2493	Evoked F-Type
21.7964	38.1722	Evoked S-Type		96.3378	93.634	Evoked F-Type		11.2881	9.31468	Evoked F-Type
21.8612	29.5526	Evoked S-Type						12.1963	4.79196	Evoked F-Type
22.0559	61.774	Evoked S-Type						12.3909	4.30201	Evoked F-Type
22.2505	44.0365	Evoked S-Type						12.5207	5.24029	Evoked F-Type
22.2505	68.6328	Evoked S-Type						12.9099	8.1474	Evoked F-Type
22.5748	37.0839	Evoked S-Type						13.1045	8.8157	Evoked F-Type
22.7046	52.1347	Evoked S-Type						13.1694	6.77922	Evoked F-Type
22.8992	60.5398	Evoked S-Type						13.4289	6.32187	Evoked F-Type
22.8992	47.626	Evoked S-Type						13.4289	10.3342	Evoked F-Type
22.964	70.6359	Evoked S-Type						13.6884	13.55	Evoked F-Type
22.964	51.2658	Evoked S-Type						13.8181	13.2995	Evoked F-Type
23.0938	42.645	Evoked S-Type						14.6615	11.0241	Evoked F-Type
23.1586	52.8277	Evoked S-Type						14.7913	6.50263	Evoked F-Type
23.1586	70.4366	Evoked S-Type						14.921	9.20889	Evoked F-Type
23.2235	61.4718	Evoked S-Type						15.2454	12.1973	Evoked F-Type
23.2884	40.8967	Evoked S-Type						15.2454	9.20983	Evoked F-Type
23.2884	42.0931	Evoked S-Type						15.959	16.9717	Evoked F-Type
23.483	41.3748	Evoked S-Type						15.959	14.7454	Evoked F-Type
23.5479	53.702	Evoked S-Type						16.4131	11.426	Evoked F-Type
23.6127	46.1308	Evoked S-Type						16.5429	20.7246	Evoked F-Type
23.6776	74.0293	Evoked S-Type						16.6077	20.0966	Evoked F-Type
23.7425	65.2788	Evoked S-Type						17.0618	20.8975	Evoked F-Type
23.8722	43.8101	Evoked S-Type						17.1916	19.1308	Evoked F-Type
23.8722	55.0251	Evoked S-Type						17.2565	13.6874	Evoked F-Type
23.9371	66.1952	Evoked S-Type						17.516	8.42167	Evoked F-Type
24.002	56.739	Evoked S-Type						17.7755	21.7797	Evoked F-Type
24.002	63.172	Evoked S-Type						18.3593	20.5329	Evoked F-Type
24.2614	64.0457	Evoked S-Type						18.6188	22.3805	Evoked F-Type
24.3263	58.1783	Evoked S-Type						18.6188	18.0175	Evoked F-Type
24.3912	65.3288	Evoked S-Type						18.8134	12.7542	Evoked F-Type
24.456	57.5484	Evoked S-Type						19.0081	15.4689	Evoked F-Type
24.5209	60.4755	Evoked S-Type						19.3324	19.4921	Evoked F-Type
24.5209	58.1117	Evoked S-Type						19.7217	20.1915	Evoked F-Type
24.6507	47.6365	Evoked S-Type						19.7217	10.7095	Evoked F-Type
24.7155	64.043	Evoked S-Type						20.565	18.8943	Evoked F-Type
24.975	51.4064	Evoked S-Type						20.8245	23.3182	Evoked F-Type
24.975	66.6029	Evoked S-Type						21.2786	25.4217	Evoked F-Type
25.1048	53.0179	Evoked S-Type						22.5761	20.9001	Evoked F-Type
25.2345	49.4205	Evoked S-Type						22.641	29.5877	Evoked F-Type
25.3642	78.1583	Evoked S-Type						23.4844	25.8995	Evoked F-Type
25.3642	48.7938	Evoked S-Type						23.5492	24.6981	Evoked F-Type
25.8183	57.0125	Evoked S-Type						24.5224	38.6372	Evoked F-Type
26.0129	54.8975	Evoked S-Type						24.717	18.5147	Evoked F-Type
26.0129	50.7158	Evoked S-Type						24.7818	36.8652	Evoked F-Type
26.0778	41.4454	Evoked S-Type						26.3388	39.5078	Evoked F-Type
26.4022	45.6875	Evoked S-Type						27.7012	33.0098	Evoked F-Type
26.6616	48.9079	Evoked S-Type						28.0255	45.5062	Evoked F-Type
26.6616	55.709	Evoked S-Type						28.2202	45.539	Evoked F-Type
26.8562	66.8784	Evoked S-Type						28.2202	49.3776	Evoked F-Type
26.9211	47.3464	Evoked S-Type						30.1664	47.0389	Evoked F-Type
26.986	59.4746	Evoked S-Type						30.4908	47.0343	Evoked F-Type
27.3752	56.953	Evoked S-Type						30.6205	40.8481	Evoked F-Type
27.5049	65.5959	Evoked S-Type						30.7503	38.1925	Evoked F-Type
27.5698	77.5664	Evoked S-Type						31.1395	58.7022	Evoked F-Type
27.6347	55.2573	Evoked S-Type						31.3341	28.4621	Evoked F-Type
27.6347	51.1468	Evoked S-Type						31.5936	52.3569	Evoked F-Type
27.6347	69.5392	Evoked S-Type						31.9828	45.4315	Evoked F-Type
27.8293	55.6294	Evoked S-Type						32.8911	53.1389	Evoked F-Type
27.8942	63.7444	Evoked S-Type						33.2803	30.9222	Evoked F-Type
27.959	66.7241	Evoked S-Type						33.5398	66.8101	Evoked F-Type
28.2185	73.0127	Evoked S-Type						34.1237	68.6039	Evoked F-Type
28.2185	60.5791	Evoked S-Type						34.2534	54.2668	Evoked F-Type
28.4131	72.9466	Evoked S-Type						34.3183	49.5206	Evoked F-Type
28.478	74.5037	Evoked S-Type						34.3183	23.653	Evoked F-Type
28.5429	63.4935	Evoked S-Type						35.2914	65.8789	Evoked F-Type
28.5429	55.1287	Evoked S-Type						35.5509	46.9369	Evoked F-Type
28.8672	75.375	Evoked S-Type						35.6807	56.3237	Evoked F-Type
28.8672	64.9353	Evoked S-Type						36.2645	44.0622	Evoked F-Type
28.8672	72.4677	Evoked S-Type						36.3943	64.782	Evoked F-Type
28.9321	69.5857	Evoked S-Type						36.4592	74.7329	Evoked F-Type
29.0618	56.6707	Evoked S-Type						37.3025	59.9959	Evoked F-Type
29.0618	69.978	Evoked S-Type						37.3674	33.0106	Evoked F-Type
29.1267	59.8221	Evoked S-Type						37.562	60.6565	Evoked F-Type
29.1916	89.6727	Evoked S-Type						38.081	35.1991	Evoked F-Type
29.1916	82.813	Evoked S-Type						38.081	44.2735	Evoked F-Type
29.2565	62.9332	Evoked S-Type						38.081	70.1649	Evoked F-Type
29.2565	45.164	Evoked S-Type						38.4054	52.9918	Evoked F-Type
29.3862	61.774	Evoked S-Type						38.9892	42.562	Evoked F-Type
29.3862	62.4042	Evoked S-Type						40.9355	92.7721	Evoked F-Type
29.7105	70.8929	Evoked S-Type						41.1301	35.0185	Evoked F-Type
29.7754	66.293	Evoked S-Type						41.195	74.2154	Evoked F-Type
29.7754	68.0362	Evoked S-Type						41.7139	48.4531	Evoked F-Type
29.97	86.3718	Evoked S-Type						41.9086	88.5313	Evoked F-Type
30.0998	70.3004	Evoked S-Type						43.4655	47.6909	Evoked F-Type
30.1646	72.0581	Evoked S-Type						44.0494	65.9453	Evoked F-Type
30.2295	56.8069	Evoked S-Type						45.282	69.9865	Evoked F-Type
30.5538	73.9869	Evoked S-Type						45.4118	73.8421	Evoked F-Type
30.6187	67.9945	Evoked S-Type						47.1634	80.4546	Evoked F-Type
30.6836	66.2185	Evoked S-Type						47.4877	62.1416	Evoked F-Type
30.8782	60.9284	Evoked S-Type						47.8121	84.0659	Evoked F-Type
31.0079	53.5632	Evoked S-Type						48.7852	95.8228	Evoked F-Type
31.0728	74.6639	Evoked S-Type						51.8343	57.2452	Evoked F-Type
31.0728	77.71	Evoked S-Type						52.2884	72.3691	Evoked F-Type
31.2674	78.9359	Evoked S-Type						52.3533	60.4809	Evoked F-Type
31.3323	82.6992	Evoked S-Type						53.3913	97.9245	Evoked F-Type
31.3972	74.6367	Evoked S-Type						53.7805	134.473	Evoked F-Type
31.3972	81.4488	Evoked S-Type						54.559	116.006	Evoked F-Type
31.462	83.3142	Evoked S-Type						54.559	63.1846	Evoked F-Type
31.6566	80.1273	Evoked S-Type						55.3375	101.272	Evoked F-Type
31.7864	65.1747	Evoked S-Type						55.597	114.347	Evoked F-Type
31.7864	63.6636	Evoked S-Type						56.6349	53.6299	Evoked F-Type
31.7864	66.6656	Evoked S-Type						56.8296	105.129	Evoked F-Type
31.7864	76.2682	Evoked S-Type						56.8296	125.888	Evoked F-Type
31.8513	89.8713	Evoked S-Type						58.3865	98.8255	Evoked F-Type
31.9161	64.9292	Evoked S-Type						68.1825	96.7862	Evoked F-Type
31.9161	58.6491	Evoked S-Type						76.9405	123.965	Evoked F-Type
32.0459	88.4618	Evoked S-Type						77.6541	119.527	Evoked F-Type
32.0459	67.1609	Evoked S-Type						82.325	121.691	Evoked F-Type
32.4351	101.396	Evoked S-Type						88.2286	119.397	Evoked F-Type
32.6297	81.3907	Evoked S-Type						91.7966	205.816	Evoked F-Type
32.7594	61.7962	Evoked S-Type						91.9264	152.362	Evoked F-Type
32.8892	80.9179	Evoked S-Type
33.0189	85.9178	Evoked S-Type
33.2135	79.3419	Evoked S-Type
33.3433	73.479	Evoked S-Type
33.8622	82.4866	Evoked S-Type
33.8622	68.8434	Evoked S-Type
33.9271	85.9631	Evoked S-Type
34.0568	76.2969	Evoked S-Type
34.1866	69.8082	Evoked S-Type
34.3163	113.05	Evoked S-Type
34.3812	79.7643	Evoked S-Type
34.446	74.4951	Evoked S-Type
34.4461	73.2297	Evoked S-Type
34.5109	72.411	Evoked S-Type
34.7055	86.2116	Evoked S-Type
34.8353	76.7001	Evoked S-Type
34.965	75.9737	Evoked S-Type
35.2894	88.4331	Evoked S-Type
35.4191	83.241	Evoked S-Type
35.8732	90.4739	Evoked S-Type
36.1327	84.4231	Evoked S-Type
36.1976	80.6887	Evoked S-Type
36.5868	70.4569	Evoked S-Type
36.6516	82.7234	Evoked S-Type
36.9111	92.5656	Evoked S-Type
36.976	74.7905	Evoked S-Type
37.1057	82.4937	Evoked S-Type
37.1706	98.2086	Evoked S-Type
37.3003	77.9874	Evoked S-Type
37.7544	76.8624	Evoked S-Type
37.8193	82.8017	Evoked S-Type
37.8193	86.8973	Evoked S-Type
37.9491	77.5325	Evoked S-Type
38.0139	92.6561	Evoked S-Type
38.1437	97.1257	Evoked S-Type
38.5977	96.5787	Evoked S-Type
38.5978	87.627	Evoked S-Type
39.1816	88.5095	Evoked S-Type
40.0898	79.58	Evoked S-Type
40.2844	93.543	Evoked S-Type
40.4141	98.5039	Evoked S-Type
40.6087	117.473	Evoked S-Type
40.8682	92.1361	Evoked S-Type
41.6466	86.5607	Evoked S-Type
41.7115	108.305	Evoked S-Type
42.1007	126.557	Evoked S-Type
42.4251	113.775	Evoked S-Type
42.49	110.811	Evoked S-Type
42.6846	129.103	Evoked S-Type
42.6846	90.4422	Evoked S-Type
43.3981	92.9697	Evoked S-Type
44.3063	113.298	Evoked S-Type
45.1496	86.0818	Evoked S-Type
45.2145	130.951	Evoked S-Type
45.474	106.611	Evoked S-Type
45.9281	116.562	Evoked S-Type
46.3173	111.568	Evoked S-Type
46.447	96.1737	Evoked S-Type
46.447	93.6553	Evoked S-Type
46.5119	139.916	Evoked S-Type
46.5119	124.644	Evoked S-Type
47.0309	86.7579	Evoked S-Type
47.6147	108.102	Evoked S-Type
47.8742	137.985	Evoked S-Type
48.3283	108.695	Evoked S-Type
48.8472	128.791	Evoked S-Type
48.977	95.7859	Evoked S-Type
49.6905	114.096	Evoked S-Type
50.0798	114.978	Evoked S-Type
50.5987	119.041	Evoked S-Type
50.5987	112.893	Evoked S-Type
50.7933	136.333	Evoked S-Type
51.1177	138.671	Evoked S-Type
51.442	134.339	Evoked S-Type
51.8961	117.534	Evoked S-Type
52.48	124.656	Evoked S-Type
53.3233	119.994	Evoked S-Type
53.3882	174.423	Evoked S-Type
53.8422	109.426	Evoked S-Type
53.8422	156.655	Evoked S-Type
54.0369	140.46	Evoked S-Type
54.3612	134.736	Evoked S-Type
55.5289	137.792	Evoked S-Type
55.6586	139.807	Evoked S-Type
56.0478	150.565	Evoked S-Type
56.437	131.105	Evoked S-Type
57.475	145.713	Evoked S-Type
57.6696	134.313	Evoked S-Type
57.7993	138.545	Evoked S-Type
58.5778	153.891	Evoked S-Type
59.7454	151.116	Evoked S-Type
60.8482	167.62	Evoked S-Type
60.9779	157.347	Evoked S-Type
61.8861	148.891	Evoked S-Type
63.5079	154.974	Evoked S-Type
64.0269	161.112	Evoked S-Type
64.4809	156.269	Evoked S-Type
64.6755	187.139	Evoked S-Type
65.1945	163.154	Evoked S-Type
68.3083	173.572	Evoked S-Type
70.9031	187.267	Evoked S-Type
71.3572	161.486	Evoked S-Type
71.941	174.236	Evoked S-Type
77.0009	206.548	Evoked S-Type
84.915	289.387	Evoked S-Type
7.52494	5.40938	Evoked F-Type

## Sheet: Figure 4b
	ave	sterr	n				2023-07-06_hk3	2023-07-06_hk4	2023-07-06_hk5	2023-07-24_hk1	2023-07-24_hk2	2023-07-24_hk3	2023-07-24_hk4	2023-07-24_hk5	2023-07-25_hk1	2023-07-25_hk2	2023-07-25_hk3	2023-07-25_hk4	2023-07-26_hk1	2023-07-26_hk2	2023-07-26_hk3	2023-07-26_hk4	2023-07-26_hk5	2023-07-27_hk1	2023-07-27_hk2	2023-07-27_hk3	2023-07-27_hk5			Cells	DOB	Age	Sex
DE_F_10Hz	2046.38	2046.36	22			DE_F_10Hz	0	0	0	0	0	0	0	0	0	0	0	0	0	0	0	0	0	0	0	0.333333	0			2023-07-06_hk3	2023-04-04	P93	female
DE_F_40Hz	2.90397	0.655796	21			DE_F_40Hz	9.5	9	2.33333	1	0	0	0	0.4	2.25	0	0.333333	4	5	5	1.5	0	2.33333	5.66667	3.33333	7.33333	2			2023-07-06_hk4
DE_M_10Hz	0.662698	0.273648	21			DE_M_10Hz	4.5	3.5	0	0	0	0	0	0	0.25	0	0	0.333333	1.33333	0.666667	0	0	0.333333	0.333333	0.333333	2.33333	0			2023-07-06_hk5
DE_M_40Hz	2055.04	2046.76	22			DE_M_40Hz	10	10	9	8	7	6	4.33333	6.66667	8.25	5	7.66667	9.33333	9.66667	9	8.66667	8	9.66667	9.66667	9.33333	9.66667	9			2023-07-24_hk1	2023-04-21	P94	female
DE_S_10Hz	0	0	21			DE_S_10Hz	0	0	0	0	0	0	0	0	0	0	0	0	0	0	0	0	0	0	0	0	0			2023-07-24_hk2
DE_S_40Hz	2.10714	0.405531	21			DE_S_40Hz	5.5	6	1.66667	1	0.666667	0	0	0.333333	1.75	0	0.666667	2.33333	3.33333	3.33333	1.66667	1	2	3.66667	2.33333	5.66667	1.33333			2023-07-24_hk3
NR_F_10Hz	1.03571	0.328062	21			NR_F_10Hz	4.5	4.5	0	0	0	0	0	0	0.75	0	0	1.33333	3	1.66667	0	0	0.666667	2.33333	0.333333	2.66667	0			2023-07-24_hk4
NR_F_40Hz	1.3254	0.329888	21			NR_F_40Hz	4.5	5	0.666667	0	0	0	0	0	1.25	0	0	1.66667	2.33333	2	0.75	0	1	2.33333	2	3.33333	1			2023-07-24_hk5
NR_M_10Hz	2052.29	2046.89	22			NR_M_10Hz	10	10	4.66667	1.66667	2	0	0	0.666667	6.75	0	1.33333	8.66667	9	9	6	4.33333	8	8.66667	8	9.33333	5.33333			2023-07-25_hk1	2023-04-21	P95	female
NR_M_40Hz	9.1746	0.243018	21			NR_M_40Hz	10	10	9	9	8.33333	8	6	8.33333	10	7	9	10	10	10	9.66667	9.33333	10	10	10	10	9			2023-07-25_hk2
NR_S_10Hz	0.285714	0.160251	21			NR_S_10Hz	2.5	1.5	0	0	0	0	0	0	0	0	0	0	0	0	0	0	0	0	0	2	0			2023-07-25_hk3
NR_S_40Hz	5.29683	0.678981	21			NR_S_40Hz	9.5	10	5.66667	5	2.33333	1	0	2.33333	3.4	0	2.66667	7	7.66667	8	5.33333	4.33333	6.66667	8.66667	6.66667	9.66667	5.33333			2023-07-25_hk4
																														2023-07-26_hk1	2023-04-22	P95	male
Vm (mV)	-63.4512	0.582297	21			Vm (mV)	-66.5683	-64.77	-61.3	-69.4533	-58.6412	-65.1387	-65.6083	-63.885	-58.7912	-64.095	-65.5067	-60.8025	-60.5588	-60.985	-62.3537	-64.0983	-64.6533	-63.1475	-63.3287	-66.225	-62.5637			2023-07-26_hk2
Input R (MΩ)	400.555	26.6476	21			Input R (MΩ)	627.143	513.365	389.192	446.57	296.373	309.495	300.233	402.802	289.81	248.908	294.617	402.805	450.673	459.91	310.79	281.027	316.65	395.678	483.882	732.873	458.855			2023-07-26_hk3
																														2023-07-26_hk4
																														2023-07-26_hk5
																														2023-07-27_hk1	2023-04-22	P96	male
																														2023-07-27_hk2
																														2023-07-27_hk3
																														2023-07-27_hk5

## Sheet: Figure 6a
S-Type						F-Type
Amplitude			Frequency			Amplitude			Frequency
NR	DE	AD	NR	DE	AD	NR	DE	AD	NR	DE	AD
16.2986	16.7402	17.7166	0.39411	0.847914	1.03655	22.4726	31.1354	23.0966	0.112234	0.0570499	0.0967361
17.4443	17.7634	20.0769	0.484117	0.912153	1.43737	23.6344	32.5105	27.7618	0.12904	0.121949	0.140629
18.6747	17.9414	20.326	0.494267	0.998526	1.57731	24.313	33.6069	27.9649	0.139878	0.145465	0.18569
18.9847	20.4751	21.0242	0.594445	1.00654	1.99838	25.8697	33.6613	28.2023	0.140777	0.160934	0.192685
19.6191	20.5774	21.5752	0.837647	1.03256	2.08993	26.4545	35.6016	29.2646	0.150295	0.248237	0.28488
20.0302	20.666	21.7953	1.02712	1.16302	2.42643	30.1616	36.0829	29.6189	0.191471	0.293687	0.298743
20.3799	21.6959	22.5578	1.1629	1.37881	2.56315	31.6729	36.1691	33.5851	0.203012	0.307341	0.338637
20.5827	22.0349	22.9675	1.25997	1.39326	2.56982	33.1728	36.6183	41.2517	0.212659	0.36199	0.405064
20.9395	22.1281	23.0654	1.27457	1.60915	2.71095	33.1748	37.2268	41.4196	0.237646	0.36765	0.4231
21.0589	22.542	23.9615	1.28555	1.78584	2.82803	35.0319	39.1806	42.2014	0.274584	0.390591	0.433913
21.3774	22.7048	24.3617	1.50695	2.11953	3.27025	36.8131	41.3619	42.7819	0.292508	0.603795	0.435966
21.4528	24.299	25.5247	1.64024	2.16841	3.39466	37.0016	41.4544	47.0471	0.322078	0.620794	0.546734
21.9769	24.7221	27.1511	1.81723	2.20842	3.76058	37.0634	44.3494	50.2852	0.346222	0.630241	0.571396
21.9837	28.1375	29.8093	1.83114	2.66884	3.78346	39.2077	46.1767	71.8537	0.392684	0.760909	0.815764
22.2064	28.5682	30.2531	1.83166	2.77258	3.98739	41.9005	50.4521		0.40276	0.945197	0.902501
22.8259	29.6068		1.86791	2.95595		43.3335	51.1177		0.489824	1.02445
22.9246	31.0728		2.83038			44.2296	61.0298		0.496081	1.12204
23.5017			2.88612			45.7102			0.56259
23.6334			3.03151			45.862			0.584721
24.1903			3.31805			51.1207			0.744823
24.6174			3.41288			54.2877			0.798907
25.4847			3.59101			60.6341			0.981996
29.2099			3.78691			61.4483

## Sheet: Figure 6c
NR	DE	AD
0.405	0.53	0.755
0.565	0.55	0.77
0.625	0.7	0.78
0.65	0.725	0.8
0.665	0.725	0.83
0.715	0.73	0.87
0.715	0.735	0.875
0.77	0.76	0.88
0.785	0.82	0.88
0.81	0.88	0.885
0.815	0.89	0.93
0.825	0.9	0.94
0.86	0.915	0.945
0.865	0.92	0.95
0.87	0.95	0.98
0.88	0.96
0.89	0.97
0.9
0.9
0.91
0.935
0.94
0.975
